# Supplementary material for: Morphological, physiological, and transcriptional responses of the freshwater diatom Fragilaria crotonensis to elevated pH conditions
Source: Front Microbiol. 2022 Nov 25;13:1044464. doi: 10.3389/fmicb.2022.1044464 (PMC9732472; doi:10.3389/fmicb.2022.1044464)
Supplement: Supplementary file 2 [file Data_Sheet_1.xlsx]

## Sheet: Sheet1
Supplementary Dataset 1: pH transcriptome analysis

## Sheet: Data 1a
Data 1a. Transcriptome mapping statistics
Treatment	pH 7.7			pH 9.2
Replicate	R1	R2	R3	R1	R2	R3
Raw reads	60641864	72430436	53887242	53472082	70012246	58279326
Trimmed, sorted mRNA reads	41926958	55466306	38272570	45490334	54904264
Avg. read length after trimming (bp)	84.5	83.93	83.49	83.81	84.37	83.26
FastQC: Average quality score per read	36	36	36	36	36	36
Number of reads that did not map to genome	35526551	48455968	31742601	41392412	50184028	45541816
Number of reads mapped to genome	6364407	7010338	6529969	4097922	4720236	3495962
Percentage of reads mapped to genome	15.18	12.64	17.06	9.01	8.6	7.13
Avg total read size after trimming (bp)	83.8933
Sequence depth per transcritpome replicate	8.63268	9.50882	8.85725	5.55842	6.40253	4.74192
Avg. seq depth per treatment	8.99958			5.56762
Fragilaria genome size (bp)	61850000	70602292	70602292	70602292	70602292	70602292
# Genes in genome	26015	31516	31516	31516	31516	31516
Differential expression analysis	Log2 I Fold change I > 2, FDR p <= 0.05
Total number diff exp genes	713
Number annotated diff exp genes (excluding hypo)	278
# Genes upregulated at pH 9.2 vs. 7.7 w/o hypo	193
# Genes downregulated at pH 9.2 vs. 7.7 w/o hypo	85

## Sheet: Data 1b
Data 1b. Similarity Percentage (SIMPER) analysis on pH transcriptomes top 50 genes
	Group 7.7	Group 9.2				Group 7.7	Group 9.2				Group 7.7	Group 9.2				Group 7.7	Group 9.2
Species (eggnog annotation)	Av.Abund	Av.Abund	Av.Diss		Species	Av.Abund	Av.Abund	Diss/SD		Species	Av.Abund	Av.Abund	Contrib%		Species	Av.Abund	Av.Abund	Cum.%
BTB/POZ domain_3	71.25	192.54	0.07		BTB/POZ domain_3	71.25	192.54	1.9		BTB/POZ domain_3	71.25	192.54	0.28		BTB/POZ domain_3	71.25	192.54	0.62
Chlorophyll A-B binding protein_11	196.91	106.96	0.05		Chlorophyll A-B binding protein_11	196.91	106.96	2.07		Chlorophyll A-B binding protein_11	196.91	106.96	0.21		Chlorophyll A-B binding protein_11	196.91	106.96	1.06
CRAL/TRIO	45.54	120.27	0.05		CRAL/TRIO	45.54	120.27	1.85		CRAL/TRIO	45.54	120.27	0.17		CRAL/TRIO	45.54	120.27	1.23
fucoxanthin chlorophyll a c protein_6	155.41	87.08	0.04		fucoxanthin chlorophyll a c protein_6	155.41	87.08	2		fucoxanthin chlorophyll a c protein_6	155.41	87.08	0.16		fucoxanthin chlorophyll a c protein_6	155.41	87.08	1.55
Ankyrin repeats (3 copies)_5	35.83	97.38	0.04		Ankyrin repeats (3 copies)_5	35.83	97.38	1.96		Ankyrin repeats (3 copies)_5	35.83	97.38	0.14		Ankyrin repeats (3 copies)_5	35.83	97.38	1.69
Rhodanese Homology Domain_3	39.55	84.72	0.03		Rhodanese Homology Domain_3	39.55	84.72	3.14		Rhodanese Homology Domain_3	39.55	84.72	0.1		Rhodanese Homology Domain_3	39.55	84.72	2.02
fucoxanthin chlorophyll a c protein_8	70.45	27.75	0.03		fucoxanthin chlorophyll a c protein_8	70.45	27.75	3.24		fucoxanthin chlorophyll a c protein_8	70.45	27.75	0.1		fucoxanthin chlorophyll a c protein_8	70.45	27.75	2.11
Fucoxanthin chlorophyll a c_4	110.84	71.12	0.02		Fucoxanthin chlorophyll a c_4	110.84	71.12	1.82		Fucoxanthin chlorophyll a c_4	110.84	71.12	0.09		Fucoxanthin chlorophyll a c_4	110.84	71.12	2.3
DKCLD (NUC011) domain_2	22.9	62.3	0.02		DKCLD (NUC011) domain_2	22.9	62.3	1.91		DKCLD (NUC011) domain_2	22.9	62.3	0.09		DKCLD (NUC011) domain_2	22.9	62.3	2.39
DKCLD (NUC011) domain_1	21.24	60.57	0.02		DKCLD (NUC011) domain_1	21.24	60.57	1.67		DKCLD (NUC011) domain_1	21.24	60.57	0.09		DKCLD (NUC011) domain_1	21.24	60.57	2.48
Manganese-stabilising protein / photosystem II polypeptide	86.52	48.69	0.02		Manganese-stabilising protein / photosystem II polypeptide	86.52	48.69	2.08		Manganese-stabilising protein / photosystem II polypeptide	86.52	48.69	0.09		Manganese-stabilising protein / photosystem II polypeptide	86.52	48.69	2.74
fucoxanthin chlorophyll a c protein_5	77.36	39.97	0.02		fucoxanthin chlorophyll a c protein_5	77.36	39.97	2.61		fucoxanthin chlorophyll a c protein_5	77.36	39.97	0.09		fucoxanthin chlorophyll a c protein_5	77.36	39.97	2.91
Photosystem II 12 kDa extrinsic protein (PsbU)_2	67.96	38.02	0.02		Photosystem II 12 kDa extrinsic protein (PsbU)_2	67.96	38.02	1.89		hypothetical protein_3475	67.96	38.02	0.07		Photosystem II 12 kDa extrinsic protein (PsbU)_2	67.96	38.02	3.6
RIO1 family	20.76	50.37	0.02		RIO1 family	20.76	50.37	1.89		Cytochrome C oxidase_2	20.76	50.37	0.07		RIO1 family	20.76	50.37	3.73
Cytochrome C oxidase_2	65.32	36	0.02		Cytochrome C oxidase_2	65.32	36	2.2		hypothetical protein_10991	65.32	36	0.07		Cytochrome C oxidase_2	65.32	36	3.8
Chlorophyll A-B binding protein_12	67.33	38.53	0.02		Chlorophyll A-B binding protein_12	67.33	38.53	1.84		Chlorophyll A-B binding protein_22	67.33	38.53	0.07		Chlorophyll A-B binding protein_12	67.33	38.53	3.93
Chlorophyll A-B binding protein_22	61.27	32.36	0.02		Chlorophyll A-B binding protein_22	61.27	32.36	2.37		hypothetical protein_5296	61.27	32.36	0.07		Chlorophyll A-B binding protein_22	61.27	32.36	4
Chlorophyll A-B binding protein_28	52.17	23.76	0.02		Chlorophyll A-B binding protein_28	52.17	23.76	2.36		hypothetical protein_138	52.17	23.76	0.06		Chlorophyll A-B binding protein_28	52.17	23.76	4.19
Chlorophyll A-B binding protein_2	66.86	39.49	0.02		Chlorophyll A-B binding protein_2	66.86	39.49	1.86		methyltransferase activity_15	66.86	39.49	0.06		Chlorophyll A-B binding protein_2	66.86	39.49	4.51
methyltransferase activity_15	18.8	46.1	0.02		methyltransferase activity_15	18.8	46.1	1.92		Belongs to the ubiquitin-conjugating enzyme family_4	18.8	46.1	0.06		methyltransferase activity_15	18.8	46.1	4.57
Belongs to the ubiquitin-conjugating enzyme family_4	19.98	47.24	0.02		Belongs to the ubiquitin-conjugating enzyme family_4	19.98	47.24	1.8		hypothetical protein_8127	19.98	47.24	0.06		Belongs to the ubiquitin-conjugating enzyme family_4	19.98	47.24	4.64
helicase superfamily c-terminal domain_9	23.09	49.99	0.02		helicase superfamily c-terminal domain_9	23.09	49.99	1.68		Fucoxanthin chlorophyll a c_2	23.09	49.99	0.06		helicase superfamily c-terminal domain_9	23.09	49.99	4.76
Fucoxanthin chlorophyll a c_2	66.06	39.56	0.02		Fucoxanthin chlorophyll a c_2	66.06	39.56	2.01		hypothetical protein_6849	66.06	39.56	0.06		Fucoxanthin chlorophyll a c_2	66.06	39.56	4.82
fucoxanthin chlorophyll a c protein_9	52.44	26.13	0.02		fucoxanthin chlorophyll a c protein_9	52.44	26.13	2.62		Galactose oxidase_3	52.44	26.13	0.06		fucoxanthin chlorophyll a c protein_9	52.44	26.13	5
Galactose oxidase_3	16.28	42.04	0.02		Galactose oxidase_3	16.28	42.04	2.02		Chlorophyll A-B binding protein_4	16.28	42.04	0.06		Galactose oxidase_3	16.28	42.04	5.06
Chlorophyll A-B binding protein_4	62.49	36.98	0.02		Chlorophyll A-B binding protein_4	62.49	36.98	2.1		fucoxanthin chlorophyll a c protein_4	62.49	36.98	0.06		Chlorophyll A-B binding protein_4	62.49	36.98	5.12
fucoxanthin chlorophyll a c protein_4	53.16	27.6	0.02		fucoxanthin chlorophyll a c protein_4	53.16	27.6	2.52		hypothetical protein_6747	53.16	27.6	0.06		fucoxanthin chlorophyll a c protein_4	53.16	27.6	5.18
photosynthesis	43.07	18.08	0.02		photosynthesis	43.07	18.08	2.87		This protein promotes the GTP-dependent binding of aminoacyl-tRNA to the A-site of ribosomes during protein biosynthesis_2	43.07	18.08	0.06		photosynthesis	43.07	18.08	5.29
This protein promotes the GTP-dependent binding of aminoacyl-tRNA to the A-site of ribosomes during protein biosynthesis_2	44.49	20.12	0.02		This protein promotes the GTP-dependent binding of aminoacyl-tRNA to the A-site of ribosomes during protein biosynthesis_2	44.49	20.12	0.72		hypothetical protein_200	44.49	20.12	0.06		This protein promotes the GTP-dependent binding of aminoacyl-tRNA to the A-site of ribosomes during protein biosynthesis_2	44.49	20.12	5.35
RF-1 domain_3	18.76	42.99	0.01		RF-1 domain_3	18.76	42.99	1.96		Rieske-like [2Fe-2S] domain	18.76	42.99	0.06		RF-1 domain_3	18.76	42.99	5.46
Rieske-like [2Fe-2S] domain	52.77	28.76	0.01		Rieske-like [2Fe-2S] domain	52.77	28.76	2.21		hypothetical protein_209	52.77	28.76	0.05		Rieske-like [2Fe-2S] domain	52.77	28.76	5.52
Ribosome recycling factor_3	18.23	41.68	0.01		Ribosome recycling factor_3	18.23	41.68	1.83		Chlorophyll A-B binding protein_27	18.23	41.68	0.05		Ribosome recycling factor_3	18.23	41.68	5.62
Chlorophyll A-B binding protein_27	54.96	32	0.01		Chlorophyll A-B binding protein_27	54.96	32	2.05		DNA-directed RNA polymerase I subunit RPA34.5	54.96	32	0.05		Chlorophyll A-B binding protein_27	54.96	32	5.68
DNA-directed RNA polymerase I subunit RPA34.5	15.94	38.59	0.01		DNA-directed RNA polymerase I subunit RPA34.5	15.94	38.59	1.98		hypothetical protein_10392	15.94	38.59	0.05		DNA-directed RNA polymerase I subunit RPA34.5	15.94	38.59	5.73
Carrier of the growing fatty acid chain in fatty acid biosynthesis_1	39.9	18.07	0.01		Carrier of the growing fatty acid chain in fatty acid biosynthesis_1	39.9	18.07	2.3		Ribosomal protein S27a	39.9	18.07	0.05		Carrier of the growing fatty acid chain in fatty acid biosynthesis_1	39.9	18.07	5.88
Ribosomal protein S27a	56.28	37.84	0.01		Ribosomal protein S27a	56.28	37.84	1.5		Chlorophyll A-B binding protein_23	56.28	37.84	0.05		Ribosomal protein S27a	56.28	37.84	5.93
Chlorophyll A-B binding protein_23	32.06	10.3	0.01		Chlorophyll A-B binding protein_23	32.06	10.3	4.66		hypothetical protein_8192	32.06	10.3	0.05		Chlorophyll A-B binding protein_23	32.06	10.3	5.98
Plant transposon protein_112	11.5	31.91	0.01		Plant transposon protein_112	11.5	31.91	2.28		Fucoxanthin chlorophyll a c_3	11.5	31.91	0.05		Plant transposon protein_112	11.5	31.91	6.07
Fucoxanthin chlorophyll a c_3	40.82	20.51	0.01		Fucoxanthin chlorophyll a c_3	40.82	20.51	2.26		ATPase activity_6	40.82	20.51	0.05		Fucoxanthin chlorophyll a c_3	40.82	20.51	6.12
ATPase activity_6	26.26	5.82	0.01		ATPase activity_6	26.26	5.82	5.62		hypothetical protein_3924	26.26	5.82	0.05		ATPase activity_6	26.26	5.82	6.16
Chlorophyll A-B binding protein_5	47.51	27.79	0.01		Chlorophyll A-B binding protein_5	47.51	27.79	1.75		hypothetical protein_11407	47.51	27.79	0.05		Chlorophyll A-B binding protein_5	47.51	27.79	6.26
Chlorophyll A-B binding protein_20	45.7	25.94	0.01		Chlorophyll A-B binding protein_20	45.7	25.94	2.35		hypothetical protein_4036	45.7	25.94	0.05		Chlorophyll A-B binding protein_20	45.7	25.94	6.35
Chlorophyll A-B binding protein_24	41.96	22.91	0.01		Chlorophyll A-B binding protein_24	41.96	22.91	2.65		hypothetical protein_9426	41.96	22.91	0.04		Chlorophyll A-B binding protein_24	41.96	22.91	6.43
protein tag_1	37.62	18.79	0.01		protein tag_1	37.62	18.79	1.49		Chlorophyll A-B binding protein_33	37.62	18.79	0.04		protein tag_1	37.62	18.79	6.52
Chlorophyll A-B binding protein_33	45.65	27.08	0.01		Chlorophyll A-B binding protein_33	45.65	27.08	1.78		hypothetical protein_2499	45.65	27.08	0.04		Chlorophyll A-B binding protein_33	45.65	27.08	6.56
Chlorophyll A-B binding protein_18	40.76	22.66	0.01		Chlorophyll A-B binding protein_18	40.76	22.66	2.17		Chlorophyll A-B binding protein_7	40.76	22.66	0.04		Chlorophyll A-B binding protein_18	40.76	22.66	6.69
Chlorophyll A-B binding protein_7	32.61	14.92	0.01		Chlorophyll A-B binding protein_7	32.61	14.92	2.27		Chlorophyll A-B binding protein_31	32.61	14.92	0.04		Chlorophyll A-B binding protein_7	32.61	14.92	6.73
Chlorophyll A-B binding protein_31	34.32	16.73	0.01		Chlorophyll A-B binding protein_31	34.32	16.73	2.3		hypothetical protein_3672	34.32	16.73	0.04		Chlorophyll A-B binding protein_31	34.32	16.73	6.77
Chlorophyll A-B binding protein_3	43.63	26.27	0.01		Chlorophyll A-B binding protein_3	43.63	26.27	1.71		hypothetical protein_1193	43.63	26.27	0.04		Chlorophyll A-B binding protein_3	43.63	26.27	6.85
Chlorophyll A-B binding protein_32	34.29	16.95	0.01		Chlorophyll A-B binding protein_32	34.29	16.95	2.52		Domain of unknown function (DUF4112)_1	34.29	16.95	0.04		Chlorophyll A-B binding protein_32	34.29	16.95	6.97

## Sheet: Data 1c
Data 1c. DE genes organized by COG category
Note: Genes that had multiple COG, EggNOG, or KO classifications were included in each crosslisting, thus there are more than 278 genes listed below due to these crosslistings
Gene ID	Full annotation	Chromosome	Source	EggNOG	EggNOG ID	KO	COG	COG code	EggNOG category	COG category	KEGG Mapper	Region	Max group mean	Log? fold change	Fold change	P-value	FDR p-value	Bonferroni	Group	ph7_1 TPM	ph7_2 TPM	ph7_3 TPM	ph9_1 TPM	ph9_2 TPM	ph9_3 TPM	Row Sum TPM
rpsN (2)	30S ribosomal protein S14_2	fc_138_038	Prodigal			K02954	COG0199	J		Translation, ribosomal structure and biogenesis	map03010, Ribosome	complement(15392..15691)	26.0278	2.14102	4.41074	0.00122	0.0314975	1	Translation, ribosomal structure and biogenesis	40.9192	31.9164	41.9988	58.6441	155.995	208.86	538.334
rpsD (2)	30S ribosomal protein S4_2	fc_63_222	Prodigal			K02986	COG0522	J		Translation, ribosomal structure and biogenesis	map03010, Ribosome	139780..140400	33.353	2.57185	5.94573	8.5e-06	0.00114	0.189969	Translation, ribosomal structure and biogenesis	25.5818	49.6819	40.5785	70.8263	232.632	258.399	677.7
rplB (2)	50S ribosomal protein L2_2	fc_63_205	Prodigal			K02886,K02965	COG0090	J		Translation, ribosomal structure and biogenesis	map03010, Ribosome	complement(130098..130925)	339.053	3.36296	10.2885	0.000424	0.0156918	1	Translation, ribosomal structure and biogenesis	13.0816	699.616	9.73884	884.064	3312.55	1758.96	6678.01
RPL21	50S ribosomal protein L21	fc63_238	Prodigal				COG0261	J		Translation, ribosomal structure and biogenesis		complement(149362..149679)	62.3627	2.50729	5.68551	2.83e-05	0.00239	0.632796	Translation, ribosomal structure and biogenesis	74.9353	108.73	55.4701	110.649	486.284	499.804	1335.87
rpl35	50S ribosomal protein L35	fc_63_066	Prodigal	ENOG2E9KB	J		COG0291	J	Translation, ribosomal structure and biogenesis	Translation, ribosomal structure and biogenesis		complement(41742..41939)	33.3531	3.15651	8.91672	7.45e-05	0.00475	1	Translation, ribosomal structure and biogenesis	40.1169	13.4328	15.2723	72.9878	92.487	331.892	566.189
DARS2 (1)	Aspartyl-tRNA synthetase_1	fc_119_31	AUGUSTUS	ENOG37R5P	J	K00913,K01876	COG0173,COG2801	J,X	Translation, ribosomal structure and biogenesis	(Translation, ribosomal structure and biogenesis)(Mobilome: prophages, transposons)	map00562(Insitol phosphate metabolism, map04070(Phosphatidylinositol signaling system), map01100(Metabolic pathways)	59275..59847	6.14419	3.80364	13.964	0.000168	0.0083	1	Translation, ribosomal structure and biogenesis	0	4.6417	3.51822	10.9656	35.5098	56.009	110.644
rnz (5)	Beta-lactamase superfamily domain_5	fc_141_37	AUGUSTUS	ENOG2XBAW	S	K00784	COG1234	J	Function unknown	Translation, ribosomal structure and biogenesis	n/a	72793..73560	8.44192	2.26936	4.82109	0.00219	0.04527	1	Translation, ribosomal structure and biogenesis	9.40239	21.4715	5.24984	15.5446	52.9873	73.6265	178.282
PUF6	CPL (NUC119) domain	fc_12_54	AUGUSTUS	ENOG2XBD1	J	K14844			Translation, ribosomal structure and biogenesis		n/a	154090..156165	3.10888	2.098	4.28116	0.00169	0.0381238	1	Translation, ribosomal structure and biogenesis	2.93538	6.21677	3.58526	10.536	23.7797	14.7544	61.8075
FCF1	Fcf1	fc_255_4	AUGUSTUS	ENOG2XBEW	S	K14566,K19562	COG1412	J	Function unknown (diatom hits T. oceanica, PT and TP)	Translation, ribosomal structure and biogenesis	map03008(Ribosome biogenesis in eukaryotes), map00780(Biotin metabolism), map01240(Biosynthesis of cofactors)	10142..10738	51.0237	2.02918	4.08172	8.92e-05	0.00536	1	Translation, ribosomal structure and biogenesis	74.9923	60.5894	100.459	150.505	334.006	319.985	1040.54
KRI1	KRI1-like family	fc_14_95	AUGUSTUS	ENOG2XAJD	J	K10592,K14786			Translation, ribosomal structure and biogenesis		map04120(Ubiquitin mediated proteolysis)	complement(204357..206679)	19.2723	2.03013	4.08441	0.00015	0.00764	1	Translation, ribosomal structure and biogenesis	18.0445	37.2666	33.0593	60.2816	127.113	113.203	388.968
NOP14 (1)	Nop14-like family_1	fc_640_14	AUGUSTUS	ENOG2XAHA	J	K14766			Translation, ribosomal structure and biogenesis		n/a	29420..31837	70.0545	2.66793	6.35519	1.55e-05	0.00167	0.346757	Translation, ribosomal structure and biogenesis	59.5104	44.0834	123.444	150.14	463.712	553.743	1394.63
URB1 (1)	Nucleolar pre-ribosomal-associated protein 1_1	fc_14_120	AUGUSTUS	ENOG2XFFK	S	K07766,K14861			Function unkown (hits to TP, PT)		n/a	272402..273229	11.0487	3.48056	11.1623	5.3e-06	0.000846	0.118569	Translation, ribosomal structure and biogenesis	12.2095	7.06683	3.65207	13.6594	98.2953	94.1312	229.014
pheT (2)	Phenylalanine--tRNA ligase beta subunit_2	fc_63_218	AUGUSTUS				COG0072	J		Translation,ribosomal structure and biogenesis		137192..138781	2.13863	3.88113	14.7345	0.00181	0.0398908	1	Translation, ribosomal structure and biogenesis	0	0	1.58486	13.436	11.5172	0	26.5381
RP-L40e (1)	protein tag_1	fc_115_23	AUGUSTUS			K02927	COG1552	J		Translation,ribosomal structure and biogenesis	map03010(Ribosome), map04120(Ubiquitin mediated proteolysis)	complement(49220..49606)	369.376	-2.00245	-4.00681	0.000756	0.0231554	1	Translation, ribosomal structure and biogenesis	929.219	2531.87	747.513	625.083	194.533	161.907	5190.12
RF-1 (3)	RF-1 domain_3	fc_124_24	AUGUSTUS	ENOG2XD9K	J	K04121,K15033	COG1186	J	Translation, ribosomal structure and biogenesis	Translation,ribosomal structure and biogenesis	map01110(Biosynthesis of secondary metabolites), map00904(Diterpenoid biosynthesis), map01100(Metabolic pathways)	63641..64297	293.933	2.57963	5.97785	1.69e-05	0.00173	0.378568	Translation, ribosomal structure and biogenesis	183.548	289.045	504.752	734.486	1864.38	2151.64	5727.85
TSFM (1)	Ribosomal protein S1-like RNA-binding domain_1	fc_146_5	AUGUSTUS	ENOG2XDT8	A	K02357	COG1643	J	RNA processing and modification	Translation,ribosomal structure and biogenesis	n/a	complement(13465..14548)	18.1834	2.03244	4.09096	0.000364	0.0141554	1	Translation, ribosomal structure and biogenesis	21.7456	25.9617	38.7278	45.673	114.096	133.305	379.509
RRF (2)	Ribosome recycling factor_2	fc_9_58	AUGUSTUS	ENOG2XCQ6	J	K02838,K03283,K14801	COG0233	J	Translation, ribosomal structure and biogenesis	Translation,ribosomal structure and biogenesis	map04144(Endocytosis), map03040(Spliceosome), map04141(Protein processing in ER), map04010(MAPK signaling pathway)	148367..149347	75.1317	2.53893	5.81159	3.24e-06	0.00059	0.0724821	Translation, ribosomal structure and biogenesis	73.6089	69.9492	101.208	202.398	402.38	560.825	1410.37
RRF (3)	Ribosome recycling factor_3	fc_167_22	AUGUSTUS	ENOG2XCQ6	J	K02838,K03283,K14801	COG0233	J	Translation, ribosomal structure and biogenesis	Translation,ribosomal structure and biogenesis	map04144(Endocytosis), map03040(Spliceosome), map04141(Protein processing in ER), map04010(MAPK signaling pathway)	53232..54212	269.235	2.5848	5.99931	1.74e-05	0.00175	0.388062	Translation, ribosomal structure and biogenesis	245.118	274.374	404.318	585.417	1765.08	2120.23	5394.53
RIOK1	RIO1 family	fc_119_47	AUGUSTUS	ENOG2XANZ	D,T	K07178	COG1718	T	(Cell cycle control, cell division, chromosome partitioning)(Signal transduction mechanisms)	Signal transduction mechanisms	map03008(Ribosome biogenesis in eukaryotes)	92085..95782	390.306	2.75226	6.73771	5.59e-06	0.000865	0.125038	Translation, ribosomal structure and biogenesis	321.534	346.687	533.517	849.583	2673.58	3007.92	7732.82
NOP4	RNA processing	fc_3_134	AUGUSTUS			K14573					map03008(Ribosome biogenesis in eukaryotes)	complement(349908..352367)	27.9059	2.09626	4.27599	0.000132	0.00703	1	Translation, ribosomal structure and biogenesis	34.931	32.0028	58.5934	78.669	180.312	183.887	568.395
NOP56	snoRNA binding	fc_190_17	AUGUSTUS	ENOG2XBDU	S	K14564	COG1498	J	Function unknown, hits to T. oceanica, PT,TP)	Translation,ribosomal structure and biogenesis	Ribosome biogenesis in eukaryotes	45186..46907	125.417	2.41805	5.34448	3.05e-05	0.00248	0.680879	Translation, ribosomal structure and biogenesis	125.182	116.807	218.884	335.186	825.519	856.153	2477.73
EEF1A (2)	This protein promotes the GTP-dependent binding of aminoacyl-tRNA to the A-site of ribosomes during protein biosynthesis_2	fc_101_12	AUGUSTUS	ENOG2XECK	J	K03231	COG5256	J	Translation, ribosomal structure and biogenesis	Translation,ribosomal structure and biogenesis	map03013(Nucleocytoplasmic transport)	complement(23619..24367)	762.698	-2.87688	-7.34559	0.00032	0.0131775	1	Translation, ribosomal structure and biogenesis	442.37	7783.8	345.071	451.435	325.371	244.382	9592.43
DUS3 (1)	tRNA dihydrouridine synthase activity_1	fc_490_6	AUGUSTUS	ENOG2XAZ2	J	K05544	COG0042	J	Translation, ribosomal structure and biogenesis	Translation, ribosomal structure and biogenesis	n/a	17188..18150	8.07281	2.05413	4.15292	0.00144	0.0347384	1	Translation, ribosomal structure and biogenesis	11.2477	8.83803	13.6071	23.489	33.8062	61.8916	152.88
DHX37 (9)	WD40 repeats_9	fc_66_41	AUGUSTUS	ENOG2XF89	A	K11143,K14780	COG1643	J	RNA processing and modification	Translation, ribosomal structure and biogenesis	n/a	132546..134495	7.95499	2.06993	4.19868	0.000257	0.0111579	1	Translation, ribosomal structure and biogenesis	15.1827	10.9116	11.6304	21.2666	62.6066	48.5904	170.188
RPA34.5	DNA-directed RNA polymerase I subunit RPA34.5	fc_368_8	AUGUSTUS	ENOG2F9JW	S				Function unknown, found in TO and TP.			complement(16929..17885)	228.492	2.70992	6.54284	5.82e-06	0.000876	0.130173	Translation, ribosomal structure and biogenesis	190.901	177.313	347.049	536.411	1613.74	1652.81	4518.22
HSPD1 (3)	60 kDa chaperonin 1_3	fc_63_212	Prodigal			K04077	COG0459	O		Posttranslational modification, protein turnover, chaperones	map05152 (lipid and atherosclerosis), map03018(RNA degredation)	complement(134775..135749)	8.54056	2.97331	7.85336	2.37e-05	0.00218	0.530041	Post translational modification, protein turnover, chaperones	5.92495	7.6381	7.23671	17.3999	37.5639	79.9391	155.703
ATPB (2)	ATP binding_2	fc_590_14	AUGUSTUS				COG0443	O		Posttranslational modification, protein turnover, chaperones		complement(25162..27102)	8.96832	2.08684	4.24816	0.000842	0.0247695	1	Post translational modification, protein turnover, chaperones	17.1132	12.6065	17.6564	12.6249	71.2831	77.9477	209.232
TMPRSS9 (22)	Belongs to the peptidase S1 family_22	fc_565_16	AUGUSTUS	ENOG2XE9Q	O	K01312,K09640	COG5640	O	Post-translational modification, protein turnover, and chaperones	Posttranslational modification, protein turnover, chaperones	map04974(Protein digestion and absorption)	complement(38059..38988)	26.8019	2.16994	4.50006	8.67e-05	0.00528	1	Post translational modification, protein turnover, chaperones	40.3757	32.0307	49.8566	59.4549	190.344	200.48	572.542
PRSS1_2_3 (9)	Belongs to the peptidase S1 family_9	fc_64_32	AUGUSTUS	ENOG2XE9Q	O	K01310,K01312	COG5640	O	Post-translational modification, protein turnover, and chaperones	Posttranslational modification, protein turnover, chaperones	map04974(Protein digestion and absorption)	complement(79009..80690)	18.1274	2.64959	6.2749	2.6e-06	0.000532	0.058067	Post translational modification, protein turnover, chaperones	18.0052	19.1973	22.4875	36.6938	118.825	148.412	363.621
UBE2W (4)	Belongs to the ubiquitin-conjugating enzyme family_4	fc_60_26	AUGUSTUS	ENOG2XCDR	O	K01446,K10688,K13963,K19589,K20182	COG5078	O	Post-translational modification, protein turnover, and chaperones	Posttranslational modification, protein turnover, chaperones	map04120(Ubiquitin mediated proteolysis),	complement(61346..62332)	334.719	2.69577	6.479	8.29e-06	0.00112	0.185399	Post translational modification, protein turnover, chaperones	329.958	306.121	453.944	693.264	2416.09	2584.24	6783.62
CACC (10)	Calcium-activated chloride channel_10	fc_774_11	AUGUSTUS	ENOG2XAM6	U		COG5640	O	Intracellular trafficking, secretion, and vesicular transport	Posttranslational modification, protein turnover, chaperones		complement(21107..22672)	1.55832	4.03105	16.3481	0.00187	0.0406643	1	Post translational modification, protein turnover, chaperones	1.4588	0	0	6.34677	2.74035	10.2912	20.8371
CLPP (7)	Clp protease_7	fc_489_2	AUGUSTUS	ENOG2XB1N	O	K01358			Post-translational modification, protein turnover, and chaperones		map04112(Cell cycle)	953..1318	4.95739	7.85554	231.607	0.00167	0.0377935	1	Post translational modification, protein turnover, chaperones	0	0	0	0	127.864	8.35108	136.216
SDCCAG10 (2)	Cyclophilin type peptidyl-prolyl cis-trans isomerase/CLD_2	fc_25_10	AUGUSTUS	ENOG2XDHH	O	K01802,K12737	COG0652	O	Post-translational modification, protein turnover, and chaperones	Posttranslational modification, protein turnover, chaperones	n/a	complement(28264..29391)	43.3587	2.12535	4.36308	0.000153	0.00772	1	Post translational modification, protein turnover, chaperones	47.372	51.8735	98.7418	110.292	297.631	300.772	906.682
TRP2	Domain with 2 conserved Trp (W) residues	fc_150_26	AUGUSTUS	ENOG2XGI2	O		COG0484	O	Post-translational modification, protein turnover, and chaperones	Posttranslational modification, protein turnover, chaperones		complement(49277..50050)	8.9317	2.6317	6.19754	8.82e-05	0.00533	1	Post translational modification, protein turnover, chaperones	5.5977	6.8726	10.4183	30.8482	39.4324	57.2599	150.429
CCT2 (4)	Glycosyl transferase family 90_4	fc_11_86	AUGUSTUS	ENOG2XE7E	O	K09494			Post-translational modification, protein turnover, and chaperones		n/a	complement(188183..190651)	3.57954	-2.09758	-4.27989	0.00202	0.0428667	1	Post translational modification, protein turnover, chaperones	13.7282	20.2258	7.66517	4.24727	1.71923	1.93694	49.5226
APM6 (9)	Immune inhibitor A peptidase M6_9	fc_387_1	AUGUSTUS	ENOG2BP9V	O				Post-translational modification, protein turnover, and chaperones			complement(667..2355)	5.06167	-2.56066	-5.89976	0.000916	0.0260291	1	Post translational modification, protein turnover, chaperones	9.83326	28.03	18.2019	5.95221	1.20469	0	63.2221
FKBP (14)	FKBP-type peptidyl-prolyl cis-trans isomerase_14	fc_329_10	AUGUSTUS	ENOG2XCSU	O		COG0545	O	Post-translational modification, protein turnover, and chaperones	Posttranslational modification, protein turnover, chaperones		complement(27244..27901)	13.1219	-2.7402	-6.68163	0.000236	0.0105423	1	Post translational modification, protein turnover, chaperones	56.849	35.6408	57.4053	11.5773	3.40823	0	164.881
PRXR (3)	peroxiredoxin activity_3	fc_539_8	AUGUSTUS				COG0678	O		Posttranslational modification, protein turnover, chaperones		15926..16510	27.4376	-2.07848	-4.22362	0.000551	0.018643	1	Post translational modification, protein turnover, chaperones	157.999	90.9298	77.5362	41.8887	3.47814	18.2867	390.118
aprE (2)	PFAM peptidase S8 and S53_2	fc_227_4	AUGUSTUS	ENOG1MU3S	O	K01342,K14645	COG1404	O	Post-translational modification, protein turnover, and chaperones	Posttranslational modification, protein turnover, chaperones	map02024(Quorum sensing)	9658..11352	75.2605	-2.37323	-5.18098	3.48e-05	0.00275	0.777454	Post translational modification, protein turnover, chaperones	299.066	301.903	262.548	111.58	28.8101	18.0324	1021.94
PPIF (9)	PPIases accelerate the folding of proteins. It catalyzes the cis-trans isomerization of proline imidic peptide bonds in oligopeptides_9	fc_707_10	AUGUSTUS	ENOG2XG3U	O	K09565	COG0652	O	Post-translational modification, protein turnover, and chaperones	Posttranslational modification, protein turnover, chaperones	map04020(Calcium signallin pathway), map04022(cGMP-PKG signaling pathway)	23680..24444	28.9946	-3.20227	-9.20407	0.000195	0.00928	1	Post translational modification, protein turnover, chaperones	31.1496	276.747	19.7641	9.85616	21.278	0	358.795
SENP1 (7)	protein modification by small protein removal_7	fc_24_64	AUGUSTUS			K08592	COG5160	O		Posttranslational modification, protein turnover, chaperones	n/a	complement(144455..148036)	0.753567	3.85449	14.4649	0.000819	0.0243582	1	Post translational modification, protein turnover, chaperones	0.403185	0	0.281399	3.15744	2.27215	4.26646	10.3806
PRDX5 (1)	Redoxin_1	fc_5_124	AUGUSTUS	ENOG2XDG9	O	K11187,K14171	COG0678	O	Post-translational modification, protein turnover, and chaperones	Posttranslational modification, protein turnover, chaperones	map004146(Peroxisome), map04122(Sulfur relay system)	296814..297413	69.064	-2.99732	-7.98513	8.16e-07	0.000268	0.0182517	Post translational modification, protein turnover, chaperones	251.533	265.97	267.112	75.3996	6.78238	7.64123	874.438
RNF38_44 (3)	RING-H2 finger protein_3	fc_484_11	AUGUSTUS	ENOG37VB7	O	K11982,K19041			Post-translational modification, protein turnover, and chaperones		n/a	20873..21496	50.5533	2.51973	5.73476	6.7e-06	0.000974	0.149742	Post translational modification, protein turnover, chaperones	46.6814	69.8506	65.1617	105.356	337.064	404.445	1028.56
TRXTP	Thioredoxin-related transmembrane protein	fc_517_11	AUGUSTUS	ENOG38DDE	O				Post-translational modification, protein turnover, and chaperones			27575..28414	79.1708	2.06136	4.17381	0.000231	0.0104056	1	Post translational modification, protein turnover, chaperones	98.8594	103.855	169.795	198.223	479.611	591.286	1641.63
TGLM (4)	Transglutaminase-like superfamily_4	fc_422_7	AUGUSTUS	ENOG2XCE0	O				Post-translational modification, protein turnover, and chaperones			complement(17281..18276)	43.9126	3.81027	14.0284	4.17e-06	0.000716	0.0932594	Post translational modification, protein turnover, chaperones	0	21.363	47.5649	59.3002	286.004	421.956	836.188
USP7/UBP15 (7)	Ubiquitin carboxyl-terminal hydrolase_7	fc_256_28	AUGUSTUS	ENOG2XCFW	O	K04733,K11838,K11849	COG5077		Post-translational modification, protein turnover, and chaperones (hits to T. oceanica, TP)		map04657(IL-17 signaling pathway)	61765..62721	158.65	2.36582	5.15447	0.000199	0.00933	1	Post translational modification, protein turnover, chaperones	257.301	274.585	152.196	231.766	1124.73	1437.22	3477.8
ABCB1/CD243 (2)	ABC transporter B family member_2	fc_497_13	AUGUSTUS	ENOG5037HQJ		K05658	COG1132,COG2801	V,X	Secondary metabolites biosynthesis, transport, and catabolism	Defense mechanisms, Mobilome: prophages, transposons	map02010 (ABC transporters)	complement(30176..31760)	6.16779	2.06878	4.19531	0.00122	0.0314975	1	Secondary metabolites biosynthesis, transport and catabolism	5.10922	7.10925	12.2827	20.2528	28.7931	40.8494	114.396
ABCC2 (13)	ABC transporter transmembrane region_13	fc_364_7	AUGUSTUS	ENOG2XAE9	Q	K05666	COG1132	V,X	Secondary metabolites biosynthesis, transport, and catabolism	Defense mechanisms, Mobilome: prophages, transposons	map02010 (ABC transporters), map01523(Antifolate resistance)	15700..19083	11.1494	3.04929	8.27807	4.13e-08	4.38e-05	0.000924	Secondary metabolites biosynthesis, transport and catabolism	7.16786	7.32417	12.9103	27.3624	84.6983	74.8709	214.334
ABBC1 (1)	Abc transporter_1	fc_289_7	AUGUSTUS	ENOG34K0D	Q	K05665	COG1132	V,X	Secondary metabolites biosynthesis, transport, and catabolism	Defense mechanisms, Mobilome: prophages, transposons	map02010(ABC transporters), map04977(Vitamin digestion and absorption), map04071(Sphingolipig signalling pathway),map01523(Antifolate resistance)	20270..22182	2.09498	-4.21445	-18.5641	0.00108	0.0288228	1	Secondary metabolites biosynthesis, transport and catabolism	13.9943	7.65804	3.90686	0.695825	0	0	26.255
ABBC1 (2)	Abc transporter_2	fc_289_8	AUGUSTUS	ENOG34K0D	Q	K05665	COG1132	V,X	Secondary metabolites biosynthesis, transport, and catabolism	Defense mechanisms, Mobilome: prophages, transposons	map02010(ABC transporters), map04977(Vitamin digestion and absorption), map04071(Sphingolipig signalling pathway),map01523(Antifolate resistance)	22310..24058	108.439	-4.07962	-16.9079	3.19e-13	1.91e-09	7.12e-09	Secondary metabolites biosynthesis, transport and catabolism	613.52	407.242	272.019	37.7214	15.1237	14.8543	1360.48
ABCB10 (29)	ABC transporter_29	fc_402_1	AUGUSTUS	ENOG2XA59	Q	K05657	COG1132	V,X	Secondary metabolites biosynthesis, transport, and catabolism	Defense mechanisms, Mobilome: prophages, transposons	map02010(ABC transporters)	1431..2024	27.1575	3.22661	9.36065	2.95e-05	0.00244	0.660342	Secondary metabolites biosynthesis, transport and catabolism	11.1954	1.03089	44.9289	60.8847	161.673	219.167	498.88
ABCC1 (3)	Abc transporter_3	fc_289_11	AUGUSTUS	ENOG34K0D	Q	K05665	COG1132	V,X	Secondary metabolites biosynthesis, transport, and catabolism	Defense mechanisms, Mobilome: prophages, transposons	map02010(ABC transporters), map04977(Vitamin digestion and absorption), map04071(Sphingolipig signalling pathway),map01523(Antifolate resistance)	38467..42258	28.9576	-4.00163	-16.0181	1.9e-12	7.94e-09	4.25e-08	Secondary metabolites biosynthesis, transport and catabolism	173.099	104.929	69.3777	10.2733	3.75606	4.83622	366.271
ABBC1 (4)	Abc transporter_4	fc_330_17	AUGUSTUS	ENOG34K0D	Q	K05665	COG1132	V,X	Secondary metabolites biosynthesis, transport, and catabolism	Defense mechanisms, Mobilome: prophages, transposons	map02010(ABC transporters), map04977(Vitamin digestion and absorption), map04071(Sphingolipig signalling pathway),map01523(Antifolate resistance)	complement(44799..48584)	76.4774	-4.24727	-18.9914	1.29e-13	1.16e-09	2.89e-09	Secondary metabolites biosynthesis, transport and catabolism	476.062	252.341	191.557	15.6004	8.59889	17.7609	961.92
ALMM	Allomyces macrogynus ATCC 38327	fc_289_9	AUGUSTUS	ENOG39ZEP	Q	K10206	COG1132	V	Secondary metabolites biosynthesis, transport and catabolism	Defense mechanisms	map01230(Biosynthesis of amino acids), map01100(Metabolic pathways), map00300(Lysine biosynthesis), map01110(Biosynthesis of secondary metabolites)	29372..32421	7.49399	-4.33106	-20.127	2.69e-08	3.23e-05	0.000602	Secondary metabolites biosynthesis, transport and catabolism	49.9431	26.5611	14.7931	0	1.37295	2.57801	95.2482
ABCC4 (6)	ATPase activity_6	fc_289_10	AUGUSTUS	ENOG38CH6	Q	K05673	COG1132	V	Secondary metabolites biosynthesis, transport and catabolism	Defense mechanisms	map01523(Antifolate resistance), map02010(ABC transporters), map04024(cAMP signalling pathway)	32818..33159	163.99	-4.45272	-21.8979	8.32e-14	1.16e-09	1.86e-09	Secondary metabolites biosynthesis, transport and catabolism	827.674	530.384	558.51	31.2328	5.94945	35.7485	1989.5
P5PO (2)	Pyridoxamine 5'-phosphate oxidase_2	fc_495_14	AUGUSTUS	ENOG2RYPS	P		COG0748	P	Inorganic ion transport and metabolism	Inorganic ion transport and metabolism		complement(29553..30275)	64.0427	-2.14496	-4.42279	0.000259	0.0111579	1	Secondary metabolites biosynthesis, transport and catabolism	194.758	245.737	276.042	119.061	16.8856	16.9101	869.393
rpoC1 (1)	DNA-directed RNA polymerase subunit beta_1	fc_63_081	Prodigal				COG0086	K		Transcription		complement(54947..56797)	34.7788	2.15905	4.46621	0.000146	0.00749	1	Transcription	51.4952	62.9361	48.1931	74.0011	244.034	268.331	748.99
HSF (16)	heat shock factor_16	fc_152_26	AUGUSTUS	ENOG2XFYU	K				Transcription			complement(51528..52460)	5.98768	-2.59161	-6.0277	0.00125	0.0317501	1	Transcription	29.4104	21.0951	19.4464	4.04071	6.54249	0	80.5351
HMD (2)	Homeodomain_2	fc_422_17	AUGUSTUS	ENOG2XCYZ	K				Transcription			complement(34748..35946)	6.60094	9.58817	769.708	4.33e-05	0.0032	0.967893	Transcription	0	0	0	0	80.9567	60.8056	141.762
IKI3	IKI3 family	fc_223_4	AUGUSTUS	ENOG2XAS2	K	K11373			Transcription		n/a	8385..12383	10.2286	2.00306	4.0085	8.7e-05	0.00528	1	Transcription	10.4731	19.6867	15.1233	36.2951	64.6183	52.7377	198.934
SHOC2/SUR8 (21)	regulation of response to stimulus_21	fc_143_6	AUGUSTUS	ENOG2XFXC	S	K19613	COG4886	K	Function unknown, hits to T. oceanica, PT,TP)	Transcription	map04014(Ras signaling pathway)	12115..13972	25.3074	2.09703	4.27829	0.000715	0.0223733	1	Transcription	50.5289	49.404	39.4339	35.5734	247.22	194.433	616.594
SHOC2/SUR8 (25)	regulation of response to stimulus_25	fc_221_19	AUGUSTUS	ENOG2R960	S		COG4886	K	Function unknown, hits to T. oceanica, PT)	Transcription		complement(56682..58869)	3.35973	-2.66688	-6.35053	0.000471	0.0166993	1	Transcription	11.5865	14.5925	11.9996	2.60178	1.05316	0.791018	42.6247
EZH1 (7)	SET (Su(var)3-9_7	fc_14_32	AUGUSTUS	ENOG2XD92	K	K11430,K17451	COG2940	R	Transcription	General function prediciotn only	map00310(Lysine degredation), map01100(Metabolic pathways)	60838..63132	4.83003	2.71927	6.58539	1.54e-05	0.00167	0.343592	Transcription	4.40499	6.72167	4.83123	9.30859	43.4427	33.961	102.67
SETD1 (2)	SET domain_2	fc_7_10	AUGUSTUS			K09186,K09188,K11422,K14959,K18494,K22371	COG2940	R		General function prediciotn only	map00310(Lysine degredation), map01100(Metabolic pathways)	complement(10580..12614)	12.0249	2.90673	7.49918	1.56e-07	0.000108	0.0035	Transcription	7.4176	13.9337	11.6483	30.6581	102.415	72.213	238.286
MTOR	Pre-mRNA splicing factor	fc_533_5	AUGUSTUS	ENOG2XD33	S	K07203,K12182			Function unknown, hits to T. oceanica, PT,TP)		map04145(Phagosome), map04144(endocytosis)	complement(5475..6848)	34.5479	2.41978	5.35091	2.82e-05	0.00239	0.630025	Transcription	24.1752	54.2005	53.9198	80.0275	241.382	253.596	707.3
ACHE (1)	acetylcholinesterase activity_1	fc_203_11	AUGUSTUS		I	K01049	COG2272	I	Lipid transport and metabolism	Lipid transport and metabolism	map00564(Glycerophospholipid metabolism), map04725(Cholinergic synapse)	24961..27270	3.97162	2.65321	6.29065	4.91e-05	0.00351	1	Lipid transport and metabolism	3.12599	5.98719	4.58168	7.61612	36.114	27.7863	85.2113
MCAT	Acyl transferase domain	fc_22_41	AUGUSTUS	ENOG2XBFX	I	K00645, K12879	COG0331	I	Lipid transport and metabolism	Lipid transport and metabolism	map01100(Metabolic pathways), map01212(Fatty acid metabolism), map00061(fatty acid biosynthesis), map 00333(Prodeigiosin biosynthesis) map01110(Biosynthesis of secondary metabolites)	complement(124902..126017)	41.3068	-2.27615	-4.84385	3.49e-05	0.00275	0.780439	Lipid transport and metabolism	179.659	143.588	152.503	59.1512	7.8183	19.0847	561.804
acP (1)	Carrier of the growing fatty acid chain in fatty acid biosynthesis_1	fc_159_17	AUGUSTUS	ENOG2G491	IQ	K02078	COG0236	I,Q	(Lipid transport and metabolism)(Secondary metabolites biosynthesis, transport, and catabolism)	(Lipid transport and metabolism)(Secondary metabolites biosynthesis, transport, and catabolism)	map01110(Biosynthesis of secondary metabolites), map01100(Metabolic pathways), map00998(Biosynthesis of various secondary metabolites)	50134..50469	385.453	-2.05654	-4.15986	0.000834	0.0247147	1	Lipid transport and metabolism	1510.83	1336.18	1544.95	783.543	187.726	68.2253	5431.46
HAO	Conserved region in glutamate synthase	fc_50_41	AUGUSTUS	ENOG2XB4T	C	K11517	COG1304	C,I	Energy production and conversion	(Energy production and conversion)(Lipid transport and metabolism)	map00630(Glycoxylate and dicarboxylate metabolism), map01200(Carbon metabolism),map04146(Peroxisome), map01110(Biosynthesis of secondary metabolites), map01100(Metabolic pathways)	101502..102955	62.2128	-3.14391	-8.83918	9.58e-10	1.92e-06	2.14e-05	Lipid transport and metabolism	260.202	218.358	235.271	31.5135	23.5499	14.1504	783.045
ERO1L/ERO1LB (3)	Cytochrome b5-like Heme/Steroid binding domain_3	fc_15_39	AUGUSTUS	ENOG2XAFV	C	K10950,K10976,K14327,K19706	COG1053,COG5061,COG5274	C,I	Energy production and conversion	(Energy production and conversion)(Lipid transport and metabolism)	map04141(Protein processing in the ER), map03013(Nucleocytoplasmic transport)	75014..77446	6.57278	-2.67598	-6.39074	0.00126	0.0319693	1	Lipid transport and metabolism	2.96796	63.6228	6.62866	4.13205	2.50889	3.14066	83.001
OXCT (2)	Key enzyme for ketone body catabolism. Transfers the CoA moiety from succinate to acetoacetate. Formation of the enzyme-CoA intermediate proceeds via an unstable anhydride species formed between the carboxylate groups of the enzyme and substrate_2	fc_48_9	AUGUSTUS	ENOG2XBI9	H	K01027	COG2057	I	Coenzyme transport and metabolism	Lipid transport and metabolism	map01100(Metabolic pathways), map00650(Butanoate metabolism), map00280(Valine, leucine, and isoleucine degredation)	complement(19053..19649)	54.0892	2.22329	4.66958	5.99e-05	0.00405	1	Lipid transport and metabolism	96.7643	85.538	58.2495	161.029	548.725	227.829	1178.14
OXCT (5)	Key enzyme for ketone body catabolism. Transfers the CoA moiety from succinate to acetoacetate. Formation of the enzyme-CoA intermediate proceeds via an unstable anhydride species formed between the carboxylate groups of the enzyme and substrate_5	fc_152_32	AUGUSTUS	ENOG2XBI9	H		COG2057	I	Coenzyme transport and metabolism	Lipid transport and metabolism		75003..76260	15.0095	3.08126	8.46356	1.67e-06	0.000406	0.0373568	Lipid transport and metabolism	12.8033	9.43155	17.2761	25.252	137.091	111.999	313.853
PLP (3)	retrograde trans-synaptic signaling by lipid_3	fc_82_18	AUGUSTUS				KOG2088					32348..32827	16.6338	-2.21515	-4.64329	0.00097	0.0269269	1	Lipid transport and metabolism	51.149	72.0334	64.0481	15.7083	12.717	6.3677	222.023
fabI (12)	Enoyl-(Acyl carrier protein) reductase_12	fc_314_9	AUGUSTUS	ENOG2XGWV	Q		COG1028	I,Q	Secondary metabolites, biosynthesis, transport and catabolism	(Lipid transport and metabolism)(Secondary metabolites biosynthesis, transport, and catabolism)		28758..29078	20.5933	2.1709	4.50304	0.000837	0.0247213	1	Lipid transport and metabolism	17.9964	16.5713	34.541	86.1263	126.773	80.9352	362.944
fabI (4)	Enoyl-(Acyl carrier protein) reductase_4	fc_120_43	AUGUSTUS	ENOG2XAYG	Q	K00208	COG1028	I,Q	Secondary metabolites, biosynthesis, transport and catabolism	(Lipid transport and metabolism)(Secondary metabolites biosynthesis, transport, and catabolism)	map01212(Fatty acid metabolism), map00333(Prodigiosin biosynthesis), map01100(Metabolic pathways), map00061(Fatty acid biosynthesis), map01240(Biosynthesis of cofactors),map00780(Biotin metabolism),map01110(Biosynthesis of secondary metabolites)	110825..112183	12.0805	-2.06201	-4.17567	0.000234	0.0104658	1	Lipid transport and metabolism	49.4775	45.3133	43.8654	13.9629	5.65198	5.66017	163.931
CRAL/TRIO	CRAL/TRIO	fc_604_18	AUGUSTUS	ENOG39K53	I				Lipid transport and metabolism			complement(37576..39456)	2174.52	3.02684	8.15024	9.04e-07	0.000281	0.0202072	Lipid transport and metabolism	1388.97	1887.18	2432.69	4229.56	15707.4	17351.7	42997.5
SDF (2)	Belongs to the sterol desaturase family_2	fc_347_28	AUGUSTUS	ENOG2BWIZ	S				Function unknown			complement(62701..64518)	7.83792	-2.05407	-4.15276	0.000446	0.0161196	1	Lipid transport and metabolism	30.5841	24.8706	33.5436	4.49301	5.59602	10.9281	110.015
ATC1/1 (10)	Aminotransferase class I and II_10	fc_209_11	AUGUSTUS	ENOG2XBP7	E		COG0436	E	Amino acid transport and metabolism	Amino acid transport and metabolism		31297..32753	5.6026	-3.62037	-12.2982	2.51e-05	0.00226	0.561163	Amino acid transport and mechanisms	29.9515	16.8488	19.004	2.36927	1.53447	0	69.708
ATC1/2 (17)	Aminotransferase class I and II_17	fc_320_35	AUGUSTUS	ENOG2XBJ6	E		COG0436	E	Amino acid transport and metabolism	Amino acid transport and metabolism		complement(61855..63260)	5.68105	-2.45903	-5.49848	0.000651	0.0208987	1	Amino acid transport and mechanisms	25.8095	17.7726	21.9294	4.39392	0	4.7498	74.6552
OAT (3)	Belongs to the class-III pyridoxal-phosphate-dependent aminotransferase family_3	fc_273_23	AUGUSTUS	ENOG2XAWX	E	K00819	COG4992	E	Amino acid transport and metabolism	Amino acid transport and metabolism	map00330(Arginine and proline metabolism), map01110(Biosynthesis of secondary metabolites), map01100(Metabolic pathways)	36864..37608	32.4602	-2.10288	-4.29566	0.00187	0.0406105	1	Amino acid transport and mechanisms	150.742	123.582	103.512	75.1034	3.42544	5.14561	461.511
ocd	Ornithine cyclodeaminase/mu-crystallin family	fc_468_4	AUGUSTUS	ENOG2XB35	E	K01750	COG2423	E	Amino acid transport and metabolism	Amino acid transport and metabolism	map00330(Arginine and proline metabolism), map01100(Metabolic pathways), map01110(Biosynthesis of seconary metabolites), map01230(Biosynthesis of amino acids)	6514..7548	55.9538	-2.27857	-4.85195	2.45e-05	0.00222	0.548677	Amino acid transport and mechanisms	265.12	196.843	188.934	79.5278	19.6591	20.6719	770.756
tdcB (14)	Pyridoxal-phosphate dependent enzyme_14	fc_337_26	AUGUSTUS	ENOG2XB4E	E	K01754,K14163	COG1171	E	Amino acid transport and metabolism	Amino acid transport and metabolism	map01200(Carbon metabolism), map01100(Metabolic pathways), map00970(Aminoacyl-tRNA biosyntheisis), map01110(Biosynthesis of secondary metabolites), map00860(Porphyrin and chlorophyll metabolism), biosynthesis of cofactors)	complement(48582..50089)	21.393	-2.6722	-6.37402	5.53e-07	0.00021	0.0123602	Amino acid transport and mechanisms	101.562	77.4342	70.1751	18.5583	2.86176	8.59773	279.189
SLC35E1 (3)	Triose-phosphate Transporter family_3	fc_120_34	AUGUSTUS	ENOG2XA4W	E,G	K06643,K15283,K15285			(Amino acid transport and metabolism)(Carbohydrate transport and metabolism)		map04120(Ubiquitin mediated proteolysis	complement(86854..88061)	90.3316	-2.09198	-4.26333	5.84e-05	0.00399	1	Amino acid transport and mechanisms	324.164	363.409	339.111	132.928	44.0959	37.8513	1241.56
PAPST1 (11)	UAA transporter family_11	fc_830_8	AUGUSTUS	ENOG2XCDH	P	K15276	COG0697	E,G	Inorganic ion transport and metabolism	(Amino acid transport and metabolism)(Carbohydrate transport and metabolism)	n/a	complement(14076..15858)	3.03299	-3.87649	-14.6872	0.000593	0.0196119	1	Amino acid transport and mechanisms	11.808	10.7057	12.0449	0	3.83908	0	38.3977
URE (1)	Urease alpha-subunit_1	fc_179_13	AUGUSTUS	ENOG2QPKB	E,G	K01427	COG0804	E	(Amino acid transport and metabolism)(Carbohydrate transport and metabolism)	Amino acid transport and metabolism	map00220(Arginine biosynthesis), map00791(Atrazine degredation, map00230(Purine metabolism), map01100(Metabolic pathways)	30107..32904	12.2354	2.0902	4.25807	2.68e-05	0.00234	0.599291	Amino acid transport and mechanisms	15.4775	19.6578	16.3898	39.9382	70.6811	73.9839	236.128
OXCT (2)	Key enzyme for ketone body catabolism. Transfers the CoA moiety from succinate to acetoacetate. Formation of the enzyme-CoA intermediate proceeds via an unstable anhydride species formed between the carboxylate groups of the enzyme and substrate_2	fc_48_9	AUGUSTUS	ENOG2XBI9	H	K01027	COG2057	I	Coenzyme transport and metabolism	Lipid transport and metabolism	map01100(Metabolic pathways), map00650(Butanoate metabolism), map00280(Valine, leucine, and isoleucine degredation)	complement(19053..19649)	54.0892	2.22329	4.66958	5.99e-05	0.00405	1	Amino acid transport and mechanisms	96.7643	85.538	58.2495	161.029	548.725	227.829	1178.14
OXCT (5)	Key enzyme for ketone body catabolism. Transfers the CoA moiety from succinate to acetoacetate. Formation of the enzyme-CoA intermediate proceeds via an unstable anhydride species formed between the carboxylate groups of the enzyme and substrate_5	fc_152_32	AUGUSTUS	ENOG2XBI9	H		COG2057	I	Coenzyme transport and metabolism	Lipid transport and metabolism		75003..76260	15.0095	3.08126	8.46356	1.67e-06	0.000406	0.0373568	Amino acid transport and mechanisms	12.8033	9.43155	17.2761	25.252	137.091	111.999	313.853
PHGDH (4)	Belongs to the D-isomer specific 2-hydroxyacid dehydrogenase family_4	fc_229_8	AUGUSTUS	ENOG2XBCN	E	K00058	COG0111	H	Amino acid transport and metabolism	Coenzyme transport and metabolism		complement(14587..16202)	2.69231	7.59637	193.524	0.000921	0.0260639	1	Amino acid transport and mechanisms	0	0	0	11.2659	19.8994	8.71861	39.8839
SAPT (6)	Serine aminopeptidase_6	fc_352_16	AUGUSTUS	ENOG2XB3B	S		COG0596	H	Function unknown, hits to T. oceanica, PT,TP)	Coenzyme transport and metabolism		complement(31163..32329)	8.75843	-2.97964	-7.88792	6.31e-05	0.00417	1	Amino acid transport and mechanisms	19.1818	36.9212	40.1633	8.07622	0	0	104.343
SINC (3)	Serine incorporator (Serine)_3	fc_307_28	AUGUSTUS	ENOG2XE02	S				Function unknown, hits to T. oceanica, PT,TP)			66272..67963	12.2197	2.0092	4.02559	0.000998	0.0273646	1	Amino acid transport and mechanisms	9.12131	34.716	7.07347	46.298	59.9705	66.4921	223.671
VEAtg22 (7)	Vacuole effluxer Atg22 like_7	fc_302_17	AUGUSTUS	ENOG2SIVZ	S		COG2270	R	Function unknown (hits to T. oceanica, PT,TP, aureococcus anophagefferens)	General function prediciton only		complement(38586..40169)	4.14528	2.12032	4.3479	0.000986	0.0272533	1	Amino acid transport and mechanisms	6.38223	5.0373	6.04528	11.9002	28.2599	26.0497	83.6746
USP (5)	udp-sugar_5	fc_235_23	AUGUSTUS	ENOG37MVU	M	K12447	COG2801,COG4284	X,G	Cell wall/membrane/envelope biogenesis	(Mobilome: prophages, transposons)(Carbohydrate transport and metabolism)		complement(71868..73282)	14.0834	2.82366	7.07958	2.91e-06	0.000558	0.0650649	Amino acid transport and mechanisms	10.0292	14.3143	17.937	31.0893	125.403	91.5356	290.309
GAUT (3)	Glycosyl transferase family 8_3	fc_209_27	AUGUSTUS	ENOG28J2P	M	K13648			Cell wall/membrane/envelope biogenesis		map00520(Amino sugar and nucleotide sugar metabolism), map01100(Metabolic pathways)	complement(68419..69318)	24.0317	-2.38039	-5.20678	0.000278	0.0117877	1	Amino acid transport and mechanisms	121.955	105.206	57.1183	41.8887	0	8.49026	334.658
7TSTR (6)	7 transmembrane sweet-taste receptor of 3 GCPR_6	fc_419_3	AUGUSTUS	ENOG2XCAW	E				Amino acid transport/metabolism, inorganic ion transport/metabolism, signal transduction mechanisms			complement(3437..4999)	119.972	2.05245	4.14809	0.000507	0.0173797	1	Amino acid transport and mechanisms	159.389	183.099	252.154	269.744	813.625	911.277	2589.29
7TSTR (6)	7 transmembrane sweet-taste receptor of 3 GCPR_6	fc_419_3	AUGUSTUS	ENOG2XCAW	E				Amino acid transport/metabolism, inorganic ion transport/metabolism, signal transduction mechanisms			complement(3437..4999)	119.972	2.05245	4.14809	0.000507	0.0173797	1	Signal transduction mechanisms	159.389	183.099	252.154	269.744	813.625	911.277	2589.29
USP48 (3)	Adenylyl- / guanylyl cyclase_3	fc_72_26	AUGUSTUS	ENOG2XAYH	T	K01530,K017769,K11858	COG0388.COG2114	T	Signal transduction mechanisms	Signal transduction mechanisms	n/a	64833..65815	85.7963	2.26227	4.79744	8.5e-05	0.00521	1	Signal transduction mechanisms	84.0414	106.989	173.69	195.954	574.778	649.289	1784.74
CHEY (3)	cheY-homologous receiver domain_3	fc_111_43	AUGUSTUS	ENOG2XGF7	T		COG0642	T	Signal transduction mechanisms	Signal transduction mechanisms		105544..107730	21.2833	-2.25142	-4.76152	0.000143	0.00737	1	Signal transduction mechanisms	106.648	100.94	44.7065	29.5921	16.7466	2.79515	301.428
CACTIN	Conserved mid region of cactin	fc_731_15	AUGUSTUS	ENOG2XAJA	T				Signal transduction mechanisms			26917..28743	85.926	2.27956	4.85529	9.99e-05	0.00581	1	Signal transduction mechanisms	86.1623	92.296	169.926	212.883	511.184	651.617	1724.07
CSD (5)	CS domain_5	fc_169_16	AUGUSTUS	ENOG2XBVT	T				Signal transduction mechanisms			complement(24937..25686)	10.5049	2.4064	5.30149	0.000324	0.013256	1	Signal transduction mechanisms	14.4421	13.4758	12.7676	21.7821	78.6756	79.4688	220.612
HH	Hint (Hedgehog/Intein) domain C-terminal region	fc_258_6	AUGUSTUS	ENOG38EJM	T	K06224			Signal transduction mechanisms		map04341(Hedgehog signaling pathway)	18101..19840	3.22349	2.60903	6.10092	0.00032	0.0131775	1	Signal transduction mechanisms	5.81003	2.4457	2.31717	9.02773	29.2344	16.6878	65.5228
NUP85 (51)	Protein tyrosine kinase_51	fc_550_10	AUGUSTUS	ENOG2XGFS	T	K14304	COG0515	T	Signal transduction mechanisms	Signal transduction mechanisms	map03013(Nucleocytoplasmic transport)	20486..21796	5.29449	-2.22888	-4.68769	0.00218	0.0451397	1	Signal transduction mechanisms	35.2514	15.8243	13.0706	3.35493	4.65609	4.66284	76.8201
RIOK1	RIO1 family	fc_119_47	AUGUSTUS	ENOG2XANZ	D,T	K07178	COG1718	T	(Cell cycle control, cell division, chromosome partitioning)(Signal transduction mechanisms)	Signal transduction mechanisms	map03008(Ribosome biogenesis in eukaryotes)	92085..95782	390.306	2.75226	6.73771	5.59e-06	0.000865	0.125038	Signal transduction mechanisms	321.534	346.687	533.517	849.583	2673.58	3007.92	7732.82
DHH (1)	Intercellular signal essential for a variety of patterning events during development_1	fc_227_2	AUGUSTUS	ENOG39W5S	C	K11990			Energy production and conversion		map04340(Hedgehog signaling pathway)	complement(3147..3860)	107.949	-2.21986	-4.65847	1.76e-05	0.00175	0.392844	Signal transduction mechanisms	384.313	476.063	370.577	139.042	51.2953	40.6676	1461.96
MRNAP (1)	mRNA processing_1	fc_74_5	AUGUSTUS			K13123,K19842					map04011(MAPK signaling pathway-yeast)	complement(7610..9642)	10.3196	2.15796	4.46283	0.00026	0.011162	1	Signal transduction mechanisms	12.9409	9.80533	25.8057	21.5556	79.1798	76.6862	225.974
GAPDH	Belongs to the glyceraldehyde-3-phosphate dehydrogenase family	fc_302_3	AUGUSTUS	ENOG2XFB2	G	K00134,K01803	COG0057	G	Carbohydrate transport and metabolism	Carbohydrate tranbsport and metabolism		7697..9740	84.9493	-2.25366	-4.7689	1.9e-05	0.00183	0.425079	Carbohydrate transport and metabolism	392.154	331.051	265.835	98.8384	54.6146	32.4347	1174.93
RPE (3)	Belongs to the ribulose-phosphate 3-epimerase family_3	fc_527_13	AUGUSTUS	ENOG2XF2F	G	K01783	COG0036	G	Carbohydrate transport and metabolism	Carbohydrate tranbsport and metabolism	map00710(Carbon fixation in photosynthetic organisms), map01100(metabolic pathways), map01200(Carbon metabolism)	complement(38316..38630)	74.2497	-2.16798	-4.49394	5.35e-05	0.00372	1	Carbohydrate transport and metabolism	252.163	261.748	321.59	85.7721	19.3782	33.961	974.613
RPE (4)	Belongs to the ribulose-phosphate 3-epimerase family_4	fc_527_14	AUGUSTUS	ENOG2XF2F	G	K01783	COG0036	G	Carbohydrate transport and metabolism	Carbohydrate tranbsport and metabolism	map00710(Carbon fixation in photosynthetic organisms), map01100(metabolic pathways), map01200(Carbon metabolism)	complement(38654..39306)	22.9975	-2.98299	-7.90621	1.27e-05	0.00152	0.284207	Carbohydrate transport and metabolism	126.821	99.1428	48.7727	20.2687	7.29288	0	302.298
CA (2)	carbonate dehydratase activity_2	fc_191_20	AUGUSTUS			K01672,K01674,K04413	COG3338	P		Inorganic ion transport and metabolism	map01100(Metabolic pathways), map00910(Nitrogen metabolism),	complement(48368..49551)	120.063	-2.98476	-7.91594	1.78e-07	0.000111	0.00398	Carbohydrate transport and metabolism	617.822	399.075	390.92	107.29	18.4806	37.4774	1571.06
FBA (3)	Fructose-bisphosphate aldolase class-II_3	fc_450_20	AUGUSTUS	ENOG2XAQ2	G	K01192,K01624	COG0191	G	Carbohydrate transport and metabolism	Carbohydrate tranbsport and metabolism	map04142(Lysosome), map00511(Other glycan degredation), map01200(Carbon metabolism), map00710(Carbon fixation in photosynthetic organisms)	complement(42625..43827)	66.4269	-2.02838	-4.07948	0.000205	0.00953	1	Carbohydrate transport and metabolism	228.096	259.558	263.513	115.429	37.21	19.0554	922.862
GSDH (1)	Glucose Sorbosone dehydrogenase_1	fc_26_47	AUGUSTUS	ENOG1WI48	G		COG2133	G	Carbohydrate transport and metabolism	Carbohydrate tranbsport and metabolism		complement(130907..133321)	8.03454	2.70966	6.54167	1.73e-06	0.000406	0.0387426	Carbohydrate transport and metabolism	4.04279	6.64351	3.25572	50.3314	20.1543	13.1632	97.5909
C1GALT1 (3)	glycoprotein-N-acetylgalactosamine 3-beta-galactosyltransferase activity_3	fc_133_8	AUGUSTUS	ENOG2XF16	G	K00731			Carbohydrate transport and metabolism		map00514(Other types of O-glycan biosynthesis), map00512(Mucin type O-glycan biosynthesis), map01100(Metabolic pathways)	18903..20363	13.7965	-3.06226	-8.35283	8.16e-07	0.000268	0.0182512	Carbohydrate transport and metabolism	51.4023	62.6239	44.1548	9.89158	1.39269	1.04603	170.511
GTF90 (10)	Glycosyl transferase family 90_10	fc_53_42	AUGUSTUS	ENOG2XEEC	S				Function unknown (hits to T. oceanica and TP)			106746..108308	13.4351	-2.31543	-4.97751	8.28e-05	0.00515	1	Carbohydrate transport and metabolism	44.1204	66.4473	42.4264	15.7829	1.38134	6.22504	176.383
ruvX	Likely ribonuclease with RNase H fold.	fc_517_12	AUGUSTUS	ENOG2XDEN	G	K07447	COG1621	G	Carbohydrate transport and metabolism	Carbohydrate tranbsport and metabolism	n/a	complement(28445..29458)	60.437	2.09977	4.28642	0.000198	0.00933	1	Carbohydrate transport and metabolism	86.8803	98.0992	112.825	133.226	475.569	428.03	1334.63
ocd	Ornithine cyclodeaminase/mu-crystallin family	fc_468_4	AUGUSTUS	ENOG2XB35	E	K01750	COG2423	E	Amino acid transport and metabolism	Amino acid transport and metabolism	map00330(Arginine and proline metabolism), map01100(Metabolic pathways), map01110(Biosynthesis of seconary metabolites), map01230(Biosynthesis of amino acids)	6514..7548	55.9538	-2.27857	-4.85195	2.45e-05	0.00222	0.548677	Carbohydrate transport and metabolism	265.12	196.843	188.934	79.5278	19.6591	20.6719	770.756
PGK (1)	Phosphoglycerate kinase_1	fc_73_16	AUGUSTUS	ENOG2XC7X	G	K00927	COG0126	G	Carbohydrate transport and metabolism	Carbohydrate transport and metabolism	map00710(Carbon fixation in photosynthetic organisms), map01200(Carbon metabolism), map00010(Glycolysis/Gluconeogenesis), map01110(Biosyntheisi of secondary metabolites)	35426..36833	86.3172	-2.0889	-4.25423	4.18e-05	0.00316	0.935104	Carbohydrate transport and metabolism	392.294	293.387	312.478	87.9379	73.4885	47.1468	1206.73
PGK (4)	Phosphoglycerate kinase_4	fc_833_5	AUGUSTUS	ENOG2XE7B	G	K00927	COG0126	G	Carbohydrate transport and metabolism	Carbohydrate transport and metabolism	map00710(Carbon fixation in photosynthetic organisms), map01200(Carbon metabolism), map00010(Glycolysis/Gluconeogenesis), map01110(Biosyntheisi of secondary metabolites)	complement(10033..11340)	63.8837	-2.37374	-5.18284	1.08e-05	0.00134	0.24038	Carbohydrate transport and metabolism	281.002	226.115	230.03	81.6637	15.5559	30.378	864.744
SLC35E1 (3)	Triose-phosphate Transporter family_3	fc_120_34	AUGUSTUS	ENOG2XA4W	E,G	K06643,K15283,K15285			(Amino acid transport and metabolism)(Carbohydrate transport and metabolism)		map04120(Ubiquitin mediated proteolysis	complement(86854..88061)	90.3316	-2.09198	-4.26333	5.84e-05	0.00399	1	Carbohydrate transport and metabolism	324.164	363.409	339.111	132.928	44.0959	37.8513	1241.56
PAPST1 (11)	UAA transporter family_11	fc_830_8	AUGUSTUS	ENOG2XCDH	P	K15276	COG0697	E,G	Inorganic ion transport and metabolism	(Amino acid transport and metabolism)(Carbohydrate transport and metabolism)	n/a	complement(14076..15858)	3.03299	-3.87649	-14.6872	0.000593	0.0196119	1	Carbohydrate transport and metabolism	11.808	10.7057	12.0449	0	3.83908	0	38.3977
USP (5)	udp-sugar_5	fc_235_23	AUGUSTUS	ENOG37MVU	M	K12447	COG2801,COG4284	X,G	Cell wall/membrane/envelope biogenesis	(Mobilome: prophages, transposons)(Carbohydrate transport and metabolism)		complement(71868..73282)	14.0834	2.82366	7.07958	2.91e-06	0.000558	0.0650649	Carbohydrate transport and metabolism	10.0292	14.3143	17.937	31.0893	125.403	91.5356	290.309
URE (1)	Urease alpha-subunit_1	fc_179_13	AUGUSTUS	ENOG2QPKB	E,G	K01427	COG0804	E	(Amino acid transport and metabolism)(Carbohydrate transport and metabolism)	Amino acid transport and metabolism	map00220(Arginine biosynthesis), map00791(Atrazine degredation, map00230(Purine metabolism), map01100(Metabolic pathways)	30107..32904	12.2354	2.0902	4.25807	2.68e-05	0.00234	0.599291	Carbohydrate transport and metabolism	15.4775	19.6578	16.3898	39.9382	70.6811	73.9839	236.128
UXS1 (5)	Polysaccharide biosynthesis protein_5	fc_406_16	AUGUSTUS	ENOG2XFCC	G,M	K08678	COG0451	M	(Carbohydrate transport and metabolism)(Cell wall/membrane/envelope biogenesis)	Cell wall/membrane/envelope biogenesis	map00520(Amino sugar and nucleotide sugar metabolism), map01250(Biosynthesis of nucleotide sugars), map01100(Metabolic pathways)	complement(45006..46354)	17.771	-2.07213	-4.20508	0.00102	0.0277643	1	Carbohydrate transport and metabolism	88.4209	54.7318	63.8553	35.7977	8.65099	1.29953	252.756
MLDH	Malate/L-lactate dehydrogenase	fc_345_21	AUGUSTUS	ENOG2QRW5	C		COG2055	C	Energy production and conversion	Energy production and conversion		complement(45681..46682)	12.6243	-2.64019	-6.23415	1.34e-05	0.00156	0.30053	Carbohydrate transport and metabolism	55.491	47.779	42.7532	8.15199	10.1533	3.05039	167.379
HAO	Conserved region in glutamate synthase	fc_50_41	AUGUSTUS	ENOG2XB4T	C	K11517	COG1304	C,I	Energy production and conversion	(Energy production and conversion)(Lipid transport and metabolism)	map00630(Glycoxylate and dicarboxylate metabolism), map01200(Carbon metabolism),map04146(Peroxisome), map01110(Biosynthesis of secondary metabolites), map01100(Metabolic pathways)	101502..102955	62.2128	-3.14391	-8.83918	9.58e-10	1.92e-06	2.14e-05	Carbohydrate transport and metabolism	260.202	218.358	235.271	31.5135	23.5499	14.1504	783.045
SGT1 (3)	Galactose oxidase_3	fc_461_3	AUGUSTUS			K20781					map00514(Other types of O-glycan biosynthesis)	3034..3924	279.643	2.90593	7.49501	1.41e-06	0.000377	0.0315928	Carbohydrate transport and metabolism	202.61	186.865	359.747	639.613	1687.6	2217.76	5294.2
ERO1L/ERO1LB (3)	Cytochrome b5-like Heme/Steroid binding domain_3	fc_15_39	AUGUSTUS	ENOG2XAFV	C	K10950,K10976,K14327,K19706	COG1053,COG5061,COG5274	C,I	Energy production and conversion	(Energy production and conversion)(Lipid transport and metabolism)	map04141(Protein processing in the ER), map03013(Nucleocytoplasmic transport)	75014..77446	6.57278	-2.67598	-6.39074	0.00126	0.0319693	1	Carbohydrate transport and metabolism	2.96796	63.6228	6.62866	4.13205	2.50889	3.14066	83.001
OXCT (2)	Key enzyme for ketone body catabolism. Transfers the CoA moiety from succinate to acetoacetate. Formation of the enzyme-CoA intermediate proceeds via an unstable anhydride species formed between the carboxylate groups of the enzyme and substrate_2	fc_48_9	AUGUSTUS	ENOG2XBI9	H	K01027	COG2057	I	Coenzyme transport and metabolism	Lipid transport and metabolism	map01100(Metabolic pathways), map00650(Butanoate metabolism), map00280(Valine, leucine, and isoleucine degredation)	complement(19053..19649)	54.0892	2.22329	4.66958	5.99e-05	0.00405	1	Carbohydrate transport and metabolism	96.7643	85.538	58.2495	161.029	548.725	227.829	1178.14
DASS (1)	divalent anion Na symporter_1	fc_179_24	AUGUSTUS	ENOG2QPZM	P		COG0471	G	Inorganic ion transport and metabolism	Carbohydrate tranbsport and metabolism		70403..73614	26.8675	-2.73156	-6.64172	1.69e-06	0.000406	0.0377812	Carbohydrate transport and metabolism	171.732	103.814	50.7034	25.0052	13.6036	6.32512	371.183
PU5P (1)	pseudouridine 5'-phosphatase activity_1	fc_232_13	AUGUSTUS	ENOG2XCJH	S		COG0637	G	Function unknown, hits to T. oceanica, PT,TP)	Carbohydrate transport and metabolism		22419..23450	19.9056	-3.57907	-11.9511	6.46e-08	5.54e-05	0.00144	Carbohydrate transport and metabolism	97.0446	47.2835	85.3308	9.30859	0	4.85158	243.819
DLD (4)	Belongs to the class-I pyridine nucleotide-disulfide oxidoreductase family_4	fc_226_13	AUGUSTUS	ENOG2XAZJ	C	K00382	COG1249	C	Energy production and conversion	Energy production and conversion		complement(23334..25151)	8.98597	-2.41707	-5.34087	3.58e-05	0.0028	0.799564	Carbohydrate transport and metabolism	36.5509	33.1641	33.2879	8.53288	3.76799	1.88672	117.191
PIF1 (2)	Belongs to the helicase family_2	fc_5_67	AUGUSTUS	ENOG3QEKH	D	K15255	COG0507	L	Cell cycle control, cell division, chromosome partitioning	Replication, recombination and repair	n/a	142557..145206	1.62676	2.80324	6.98006	0.000664	0.0210639	1	Cell cycle control, cell division, chromosome partitioning	1.12084	1.85776	1.56456	3.90116	14.2122	10.0816	32.7381
PIF1 (35)	Belongs to the helicase family_35	fc_162_1	AUGUSTUS	ENOG229WG	D	K15255	COG0507	L	Cell cycle control, cell division, chromosome partitioning	Replication, recombination and repair	n/a	984..3633	0.908559	7.27802	155.204	0.00239	0.0477328	1	Cell cycle control, cell division, chromosome partitioning	0	0	0	1.95058	0.789567	10.0816	12.8217
CLPP (7)	Clp protease_7	fc_489_2	AUGUSTUS	ENOG2XB1N	O	K01358			Post-translational modification, protein turnover, and chaperones		map04112(Cell cycle)	953..1318	4.95739	7.85554	231.607	0.00167	0.0377935	1	Cell cycle control, cell division, chromosome partitioning	0	0	0	0	127.864	8.35108	136.216
ATPAAA (21)	ATPase family associated with various cellular activities (AAA)_21	fc_862_4	AUGUSTUS	ENOG2XAYF	O		COG0464	D,M,T	Post-translational modification, protein turnover, and chaperones	(Cell cycle control, cell division, chromosome partitioning)(Cell wall/membrane/envelope biogenesis)(Signal transduction mechanisms)		complement(15200..16708)	120.004	-2.40943	-5.31265	8.88e-06	0.00117	0.19845	Cell cycle control, cell division, chromosome partitioning	540.216	451.707	399.463	150.212	49.1032	41.4909	1632.19
QSOX (4)	Erv1 / Alr family_4	fc_174_41	AUGUSTUS	ENOG2XEDR	D	K10758			Cell cycle control, cell division, chromosome partitioning		n/a	complement(62767..64466)	13.1437	2.03003	4.08415	0.000507	0.0173797	1	Cell cycle control, cell division, chromosome partitioning	29.1895	14.8864	26.641	25.0082	116.414	94.0898	306.229
HMGB1 (11)	high mobility group_11	fc_281_21	AUGUSTUS	ENOG2XDIV	B	K10802,K11296			Chromatin structure and dynamics		map03410(Base excision repair)	55767..57315	8.51672	2.59629	6.04728	4.82e-05	0.00349	1	Cell cycle control, cell division, chromosome partitioning	2.28153	11.7648	5.57329	45.1643	46.6087	16.9	128.293
HERC3 (2)	Regulator of chromosome condensation (RCC1) repeat_2	fc_86_12	AUGUSTUS	ENOG2XB44	D,Z	K10614	COG5184	D,Z	(Cell cycle control, cell division, chromosome partitioning)(Cytoskeleton)	(Cell cycle control, cell division, chromosome partitioning)	map04120(Ubiquitin mediated proteolysis)	complement(25518..27643)	3.91478	5.02307	32.5159	6.75e-06	0.000974	0.150983	Cell cycle control, cell division, chromosome partitioning	1.46769	0.270294	0	13.4095	0	34.9447	50.0921
RIOK1	RIO1 family	fc_119_47	AUGUSTUS	ENOG2XANZ	D,T	K07178	COG1718	T	(Cell cycle control, cell division, chromosome partitioning)(Signal transduction mechanisms)	Signal transduction mechanisms	map03008(Ribosome biogenesis in eukaryotes)	92085..95782	390.306	2.75226	6.73771	5.59e-06	0.000865	0.125038	Cell cycle control, cell division, chromosome partitioning	321.534	346.687	533.517	849.583	2673.58	3007.92	7732.82
PGD (10)	Source PGD_10	fc_436_2	AUGUSTUS	ENOG1MIDD	B,D				(Chromatin structure and dynamics)(Cell cycle control, cell division, chromosome partitioning)			3755..4685	3.12722	4.71374	26.2409	0.000362	0.0140998	1	Cell cycle control, cell division, chromosome partitioning	0	0	1.85972	5.40998	12.5136	31.956	51.7393
DKC1 (1)	DKCLD (NUC011) domain_1	fc_155_8	AUGUSTUS	ENOG2XBJM	J	K01868,K11131	COG0130	J	Translation, ribosomal structure and biogenesis	Translation, ribosomal structure and biogenesis	map00970(Aminoacyl-tRNA biosynthesis), map03008(Ribosome biogenesis in eukaryotes)	complement(22389..24125)	571.422	2.82668	7.09442	0.000738	0.0229027	1	Cell cycle control, cell division, chromosome partitioning	933.999	15.8251	721.05	1168.29	3894.71	4571.31	11305.2
DKC1 (2)	DKCLD (NUC011) domain_2	fc_502_14	AUGUSTUS	ENOG2XBJM	J	K01868,K11131	COG0130	J	Translation, ribosomal structure and biogenesis	Translation, ribosomal structure and biogenesis	map00970(Aminoacyl-tRNA biosynthesis), map03008(Ribosome biogenesis in eukaryotes)	complement(41383..43118)	598.499	2.8373	7.14682	7.12e-05	0.00457	1	Cell cycle control, cell division, chromosome partitioning	74.2121	948.067	688.337	1416.82	3894.71	4489.68	11511.8
BRDT (5)	acetylation-dependent protein binding_5	fc_230_4	AUGUSTUS	ENOG2XFVM	K	K11724		K	Transcription		n/a	complement(7392..7949)	29.0331	2.00498	4.01384	0.00163	0.0371597	1	Cell cycle control, cell division, chromosome partitioning	32.3523	53.3846	77.6751	45.0416	255.251	230.059	693.763
NCAPG2 (3)	Condensin II non structural maintenance of chromosomes subunit_3	fc_806_8	AUGUSTUS	ENOG2XA9B	S	K11492			Function unknown, found in TO, PT, and TP.		n/a	complement(14087..16538)	6.22908	2.13185	4.3828	0.000641	0.0207493	1	Cell cycle control, cell division, chromosome partitioning	11.7931	13.5881	7.17567	13.6822	73.2769	30.7185	150.235
FRA10AC1	Folate-sensitive fragile site protein Fra10Ac1	fc_892_7	AUGUSTUS	ENOG2XHNJ	S	K13121			Function unknown, found in PT and TP model diatoms.		n/a	complement(9780..10571)	7.8754	2.30161	4.93009	0.000913	0.0260291	1	Cell cycle control, cell division, chromosome partitioning	10.0292	6.7164	14.6359	20.627	66.7961	46.3105	165.115
PHDZF (1)	PHD zinc finger_1	fc_5_144	AUGUSTUS	ENOG2ENP4	S				Function unknown (hits to T. oceanica, PT,TP)			341667..342287	6.46539	3.3546	10.229	0.000576	0.0192333	1	Cell cycle control, cell division, chromosome partitioning	0	8.56585	6.49256	11.1298	91.7423	29.5313	147.462
PWWP (1)	PWWP domain_1	fc_501_20	AUGUSTUS	ENOG2D0J6	S				Function unknown, hits to T. oceanica, PT)			complement(39014..39850)	67.2082	2.29049	4.89221	5.13e-05	0.00364	1	Cell cycle control, cell division, chromosome partitioning	62.9792	83.2545	128.856	162.9	440.004	494.809	1372.8
RRP15 (1)	Rrp15p_1	fc_41_21	AUGUSTUS	ENOG2XCYW	S	K17967			Function unknown, hits to T. oceanica, PT,TP)			42120..43193	12.8771	2.419	5.348	0.000109	0.00616	1	Cell cycle control, cell division, chromosome partitioning	18.8258	7.92461	18.3011	30.4219	53.0465	113.836	242.356
RRP15 (2)	Rrp15p_2	fc_431_12	AUGUSTUS	ENOG2XCYW	S	K17967			Function unknown, hits to T. oceanica, PT,TP)			32583..33647	35.7836	2.60718	6.09311	4.39e-06	0.000744	0.0981374	Cell cycle control, cell division, chromosome partitioning	24.4091	47.9495	46.8493	81.4174	234.995	274.08	709.7
ZFP36L (5)	zinc finger_5	fc_101_5	AUGUSTUS	ENOG2XHTY	A	K03260,K06236,K18753	COG5063		Function unknown (hits to T. oceanica, PT,TP)		map04974(Protein digestion and absorption), map04218(Cellular senescence)	complement(8538..10248)	7.11946	6.29436	78.4859	2.47e-09	4.44e-06	5.51e-05	Cell cycle control, cell division, chromosome partitioning	0	1.92314	0	4.99756	51.4931	75.1416	133.555
FKBP (14)	FKBP-type peptidyl-prolyl cis-trans isomerase_14	fc_329_10	AUGUSTUS	ENOG2XCSU	O		COG0545	O	Post-translational modification, protein turnover, and chaperones	Posttranslational modification, protein turnover, chaperones		complement(27244..27901)	13.1219	-2.7402	-6.68163	0.000236	0.0105423	1	Cell cycle control, cell division, chromosome partitioning	56.849	35.6408	57.4053	11.5773	3.40823	0	164.881
BTB/POZ (3)	BTB/POZ domain_3	fc_74_59	AUGUSTUS	ENOG2CCEG	S				Function unknown, found in TO, PT, and TP.			complement(136805..138571)	5689.24	3.07598	8.43263	5.6e-07	0.00021	0.0125154	Function unknown	3366.56	4450.32	6423.13	11382.1	39088.5	45858.2	110569
CLD (7)	Cupin-like domain_7	fc_412_13	AUGUSTUS	ENOG2CV5Y	S				Function unknown, found in TO, PT, and TP.			36257..37465	7.21458	2.48574	5.60122	0.000476	0.016751	1	Function unknown	16.1264	3.95985	6.66978	14.0322	48.8062	59.4108	149.005
IENR2 (1)	Intron-encoded nuclease repeat 2_1	fc_77_39	AUGUSTUS	ENOG2D7RE	S				Fucntion unkown (hits to T. oceanica, PT, TP)			75271..76584	6.32619	4.3873	20.9271	0.000836	0.0247213	1	Function unknown	0	6.47719	0	0	4.64546	98.8592	109.982
IENR2 (4)	Intron-encoded nuclease repeat 2_4	fc_513_16	AUGUSTUS	ENOG2D7RE	S				Fucntion unkown (hits to T. oceanica, PT, TP)			complement(36356..37764)	1.454	7.99735	255.53	0.00173	0.0387224	1	Function unknown	0	0	0	0	41.9048	0	41.9048
LURP1 (1)	LURP-one-related_1	fc_167_5	AUGUSTUS	ENOG2E72V	S				Function unknown (hits to T. oceanica, PT, E. huxleyi)			complement(12227..13021)	13.7537	2.06093	4.17256	0.000559	0.0188569	1	Function unknown	13.6246	24.0878	27.8935	33.1948	99.8161	96.1162	294.733
MBLS (8)	Metallo-beta-lactamase superfamily_8	fc_301_4	AUGUSTUS	ENOG28VX6	S				Function unkown (hits to T. oceanica, PT)			9052..12050	5.26056	2.85996	7.25995	1.97e-05	0.00188	0.441219	Function unknown	2.72904	8.64452	5.90459	8.07378	59.2112	34.6541	119.217
MTF (15)	methyltransferase activity_15	fc_224_32	AUGUSTUS	ENOG2XG4U	S				Function unkown (hits to T. oceanica, PT)			69708..70226	321.062	2.75725	6.76104	2.99e-06	0.000567	0.0668623	Function unknown	258.789	286.981	446.692	721.551	2407.16	2311.51	6432.68
NADED (1)	NAD dependent epimerase/dehydratase family_1	fc_12_94	AUGUSTUS	ENOG28N8Y	S				Function unknown (hits T. oceanica)			complement(266087..267280)	24.0401	-3.79184	-13.8503	3.81e-10	8.57e-07	8.51e-06	Function unknown	143.332	76.6278	67.1136	10.5248	3.40823	2.55988	303.566
PRA1	PRA1 family protein	fc_379_16	AUGUSTUS	ENOG29NJU	S				Function unknown, hits to T. oceanica, PT,TP)			34154..35067	61.9208	2.13695	4.39831	0.000141	0.0073	1	Function unknown	63.8003	100.406	120.768	148.881	427.644	445.994	1307.49
RHD (3)	Rhodanese Homology Domain_3	fc_108_10	AUGUSTUS	ENOG2RRM5	S		COG1054	R	Function unknown, found in To, PT, TP, and E. huxleyi.	General function prediciotn only		complement(17372..19231)	1232.55	2.26584	4.80936	5.43e-05	0.00374	1	Function unknown	2072.36	1068.17	1264.03	4384.46	6098.67	7271.5	22159.2
SNOAL (3)	SnoaL-like domain_3	fc_227_12	AUGUSTUS	ENOG2S0Y2	S		COG4875	S	Function unknown (hits to T. oceanica)	Function unknown		31432..32530	58.4765	-3.14768	-8.86231	2.25e-07	0.000135	0.00503	Function unknown	325.056	273.201	103.538	39.2311	4.09811	26.1633	771.287
STF (14)	Sulfotransferase family_14	fc_209_22	AUGUSTUS	ENOG2E1X5	S				Function unknown, (hits to PT,TP)			complement(56535..58358)	36.1435	-2.17634	-4.52004	2.91e-05	0.00242	0.651596	Function unknown	131.04	161.565	120.47	47.1937	21.1949	11.73	493.193
NGLY1/PNG1 (1)	TPL-binding domain in jasmonate signalling_1	fc_298_3	AUGUSTUS	ENOG2D07F	S	K01456			Function unknown (hits to PT)		map04141(Protein processing in the ER)	complement(1696..4620)	1.06905	7.74705	214.83	0.00135	0.0334428	1	Function unknown	0	0	0	0.728077	1.57181	14.7571	17.057
NGLY1/PNG1 (12)	TPL-binding domain in jasmonate signalling_12	fc_672_13	AUGUSTUS	ENOG2D07F	S				Function unknown (hits to PT)			complement(22657..23960)	5.86621	2.48468	5.59708	0.000733	0.0227855	1	Function unknown	9.83792	7.73027	4.11977	10.8431	38.8092	49.9699	121.31
NGLY1/PNG1 (6)	TPL-binding domain in jasmonate signalling_6	fc_454_15	AUGUSTUS	ENOG2D07F	S				Function unknown (hits to PT)			complement(37410..38789)	7.42535	2.99672	7.98184	2.81e-05	0.00239	0.627214	Function unknown	6.58635	9.26262	3.76108	12.5041	48.9276	65.8946	146.936
SPGD (5)	Source PGD_5	fc_116_24	AUGUSTUS	ENOG1MK2E,2CRG1	S				Function unknown			62625..62984	19.2083	2.22493	4.67489	0.00176	0.0391706	1	Function unknown	12.0351	38.4178	25.1993	45.3794	79.1277	169.805	369.964
FAR1 (1)	Protein FAR1-RELATED SEQUENCE_1	fc_16_68	AUGUSTUS	ENOG29CIJ,37THD,3GEBB,44SN9	S				Function unknown			complement(210124..211326)	3.68681	5.13011	35.02	1.42e-05	0.00159	0.318001	Function unknown	0	0	1.67576	6.78994	10.1482	39.3813	57.9951
FAR1 (2)	Protein FAR1-RELATED SEQUENCE_2	fc_22_43	AUGUSTUS	ENOG29CIJ,37THD,3GEBB,44SN10	S				Function unknown			129844..130698	11.7469	3.95382	15.496	4.31e-07	0.000194	0.00963	Function unknown	0	6.22151	9.4313	24.9862	97.571	82.2215	220.432
FAR1 (4)	Protein FAR1-RELATED SEQUENCE_4	fc_68_53	AUGUSTUS	ENOG29CIJ,37THD,3GEBB,44SN11	S				Function unknown			106073..106954	40.884	3.00876	8.04873	1.03e-07	8.07e-05	0.0023	Function unknown	33.5672	36.1863	34.2847	85.4871	258.376	334.412	782.314
FAR1 (5)	Protein FAR1-RELATED SEQUENCE_5	fc_81_9	AUGUSTUS	ENOG29CIJ,37THD,3GEBB,44SN12	S				Function unknown			16386..17288	21.635	2.5598	5.89625	1.35e-05	0.00156	0.301373	Function unknown	16.7931	25.3304	31.2549	47.3161	130.69	176.011	427.396
RCT (2)	Rhodanase C-terminal_2	fc_25_32	AUGUSTUS	ENOG2QSQK	S		COG1054	R	Function unknown	General function prediciotn only		complement(75868..77481)	21.854	2.34004	5.06316	1.74e-05	0.00175	0.388731	Function unknown	19.6856	30.9804	34.0362	56.0592	139.934	156.233	436.929
TMEM18	Transmembrane protein 18	fc_818_12	AUGUSTUS	ENOG2AIGZ	S	K22145			Function unknown		n/a	complement(22683..23491)	114.662	2.18514	4.54771	0.000116	0.00643	1	Function unknown	154.168	172.917	183.267	267.43	748.304	867.27	2393.36
ABCF3 (11)	ATPase activity_11	fc_502_1	AUGUSTUS			K06158	COG0488	R		General function prediction only	n/a	10042..12432	21.5757	2.17265	4.50851	6.29e-05	0.00417	1	Function unknown	31.711	25.3622	38.7843	58.0765	165.092	133.586	452.611
MTF6 (1)	Pfam:Methyltransf_6_1	fc_108_22	AUGUSTUS	ENOG2QV18	H		COG0684	J	Coenzyme transport and metabolism	Translation,ribosomal structure and biogenesis		complement(43510..44477)	56.3432	-2.27813	-4.8505	4.17e-05	0.00316	0.933264	Function unknown	212.333	232.407	199.194	80.0373	31.4896	9.09671	764.557
NAMCD (10)	No apical meristem-associated C-terminal domain_10	fc_147_15	AUGUSTUS	ENOG2E3PT	S				Function unknown			complement(34041..35527)	2.6492	4.88003	29.4466	4.86e-05	0.0035	1	Function unknown	0	1.24285	0	8.31901	11.0927	19.0436	39.6981
NAMCD (8)	No apical meristem-associated C-terminal domain_8	fc_134_3	AUGUSTUS	ENOG2E0VH	S				Function unknown			complement(3144..3863)	2.97838	3.8746	14.668	0.0014	0.0340018	1	Function unknown	1.00292	0	2.09994	11.3448	28.2599	8.49026	51.1979
USP7/UBP15 (7)	Ubiquitin carboxyl-terminal hydrolase_7	fc_256_28	AUGUSTUS	ENOG2XCFW	O	K04733,K11838,K11849	COG5077		Post-translational modification, protein turnover, and chaperones (hits to T. oceanica, TP)		map04657(IL-17 signaling pathway)	61765..62721	158.65	2.36582	5.15447	0.000199	0.00933	1	Ubiquitin genes	257.301	274.585	152.196	231.766	1124.73	1437.22	3477.8
UBE2J2 (1)	ubiquitin-dependent ERAD pathway_1	fc_44_27	AUGUSTUS			K04554					map04120(Ubiquitin mediated proteolysis), map04141(Protein processing in the ER)	complement(79764..80492)	18.7484	2.19805	4.58858	0.000997	0.0273646	1	Ubiquitin genes	30.7067	21.8905	41.4803	22.4096	159.093	165.612	441.192
UBPT (10)	ubiquitin-protein transferase activity_10	fc_238_14	AUGUSTUS				KOG0800					34164..34970	15.9328	2.06098	4.1727	0.000654	0.0208987	1	Ubiquitin genes	25.2043	33.4203	18.4707	38.3797	124.284	106.684	346.443
ZFP36L (5)	zinc finger_5	fc_101_5	AUGUSTUS	ENOG2XHTY	A	K03260,K06236,K18753	COG5063		Function unknown (hits to T. oceanica, PT,TP)		map04974(Protein digestion and absorption), map04218(Cellular senescence)	complement(8538..10248)	7.11946	6.29436	78.4859	2.47e-09	4.44e-06	5.51e-05	Ubiquitin genes	0	1.92314	0	4.99756	51.4931	75.1416	133.555
HERC3 (2)	Regulator of chromosome condensation (RCC1) repeat_2	fc_86_12	AUGUSTUS	ENOG2XB44	D,Z	K10614	COG5184	D,Z	(Cell cycle control, cell division, chromosome partitioning)(Cytoskeleton)	(Cell cycle control, cell division, chromosome partitioning)	map04120(Ubiquitin mediated proteolysis)	complement(25518..27643)	3.91478	5.02307	32.5159	6.75e-06	0.000974	0.150983	Ubiquitin genes	1.46769	0.270294	0	13.4095	0	34.9447	50.0921
KRI1	KRI1-like family	fc_14_95	AUGUSTUS	ENOG2XAJD	J	K10592,K14786			Translation, ribosomal structure and biogenesis		map04120(Ubiquitin mediated proteolysis)	complement(204357..206679)	19.2723	2.03013	4.08441	0.00015	0.00764	1	Ubiquitin genes	18.0445	37.2666	33.0593	60.2816	127.113	113.203	388.968
RP-L40e (1)	protein tag_1	fc_115_23	AUGUSTUS			K02927	COG1552	J		Translation,ribosomal structure and biogenesis	map03010(Ribosome), map04120(Ubiquitin mediated proteolysis)	complement(49220..49606)	369.376	-2.00245	-4.00681	0.000756	0.0231554	1	Ubiquitin genes	929.219	2531.87	747.513	625.083	194.533	161.907	5190.12
SLC35E1 (3)	Triose-phosphate Transporter family_3	fc_120_34	AUGUSTUS	ENOG2XA4W	E,G	K06643,K15283,K15285			(Amino acid transport and metabolism)(Carbohydrate transport and metabolism)		map04120(Ubiquitin mediated proteolysis	complement(86854..88061)	90.3316	-2.09198	-4.26333	5.84e-05	0.00399	1	Ubiquitin genes	324.164	363.409	339.111	132.928	44.0959	37.8513	1241.56
UBE2W (4)	Belongs to the ubiquitin-conjugating enzyme family_4	fc_60_26	AUGUSTUS	ENOG2XCDR	O	K01446,K10688,K13963,K19589,K20182	COG5078	O	Post-translational modification, protein turnover, and chaperones	Posttranslational modification, protein turnover, chaperones	map04120(Ubiquitin mediated proteolysis),	complement(61346..62332)	334.719	2.69577	6.479	8.29e-06	0.00112	0.185399	Ubiquitin genes	329.958	306.121	453.944	693.264	2416.09	2584.24	6783.62
SENP1 (7)	protein modification by small protein removal_7	fc_24_64	AUGUSTUS			K08592	COG5160	O		Posttranslational modification, protein turnover, chaperones	n/a	complement(144455..148036)	0.753567	3.85449	14.4649	0.000819	0.0243582	1	Ubiquitin genes	0.403185	0	0.281399	3.15744	2.27215	4.26646	10.3806
RNF38_44 (3)	RING-H2 finger protein_3	fc_484_11	AUGUSTUS	ENOG37VB7	O	K11982,K19041			Post-translational modification, protein turnover, and chaperones		n/a	20873..21496	50.5533	2.51973	5.73476	6.7e-06	0.000974	0.149742	Ubiquitin genes	46.6814	69.8506	65.1617	105.356	337.064	404.445	1028.56
ATP6 (2)	ATP synthase subunit a_2	fc_138_021	Prodigal			K02126	COG0356	C		Energy production and conversion	map01100(Metabolic pathways), map00190(oxidative phosphorylation)	complement(6929..7369)	122.111	2.01557	4.0434	0.000619	0.0202093	1	Energy production and conversion, cellular respiration	121.169	241.242	277.706	249.337	895.089	942.592	2727.14
SLC25 (12)	Belongs to the mitochondrial carrier (TC 2.A.29) family_12	fc_75_59	AUGUSTUS	ENOG2XAHY	C	K15106			Energy production and conversion		n/a	129463..130724	51.1691	-2.4194	-5.34947	5.6e-06	0.000865	0.125186	Energy production and conversion, cellular respiration	279.626	186.676	140.273	58.0635	24.6225	16.8124	706.074
CYTB (2)	Cytochrome b_2	fc_138_027	Prodigal			K00412	COG1290	C		Energy production and conversion	map00190(Oxidative phosphorylation), map01100(Metabolic pathways)	complement(10447..11178)	117.692	2.53807	5.80811	3.6e-05	0.0028	0.803688	Energy production and conversion, cellular respiration	123.31	177.313	143.209	186.267	817.221	1045.97	2493.29
CYTB (3)	Cytochrome b_3	fc_138_162	Prodigal			K00410,K00412	COG1290	C		Energy production and conversion	map00190(Oxidative phosphorylation), map01100(Metabolic pathways)	complement(89416..89823)	32.4884	2.74434	6.70082	7.44e-05	0.00475	1	Energy production and conversion, cellular respiration	47.7863	44.3283	12.3526	47.7408	199.482	310.893	662.583
ERO1L (3)	Cytochrome b5-like Heme/Steroid binding domain_3	fc_15_39	AUGUSTUS	ENOG2XAFV	C	K10950,K10976,K14327,K19706	COG1053,COG5061,COG5274	C,I	Energy production and conversion	(Energy production and conversion)(Lipid transport and metabolism)	map04141(Protein processing in the ER), map03013(Nucleocytoplasmic transport)	75014..77446	6.57278	-2.67598	-6.39074	0.00126	0.0319693	1	Energy production and conversion, cellular respiration	2.96796	63.6228	6.62866	4.13205	2.50889	3.14066	83.001
ND5	NADH-quinone oxidoreductase subunit L	fc_138_080	Prodigal			K03883	COG1007	C		Energy production and conversion	map00190(Oxidative phosphorylation), map01100(Metabolic pathways)	34694..36427	294.494	2.19468	4.57787	0.000452	0.0162275	1	Energy production and conversion, cellular respiration	385.622	566.604	467.363	504.403	2248.28	2424.57	6596.84
ND6 (1)	NADH-quinone oxidoreductase subunit N_1	fc_138_035	AUGUSTUS	ENOG		K03884					map00190(Oxidative phosphorylation), map01100(Metabolic pathways)	complement(13592..14938)	88.9109	2.18422	4.54482	0.00021	0.00972	1	Energy production and conversion, cellular respiration	129.732	172.969	122.348	186.12	750.744	621.737	1983.65
DASS (1)	divalent anion Na symporter_1	fc_179_24	AUGUSTUS	ENOG2QPZM	P		COG0471	G	Inorganic ion transport and metabolism	Carbohydrate tranbsport and metabolism		70403..73614	26.8675	-2.73156	-6.64172	1.69e-06	0.000406	0.0377812	Energy production and conversion, cellular respiration	171.732	103.814	50.7034	25.0052	13.6036	6.32512	371.183
PPA (2)	Inorganic pyrophosphatase_2	fc_453_2	AUGUSTUS	ENOG2XBMM	C		COG0221	C,P	Energy production and conversion	(Energy production and conversion)(Inorganic ion transport and metabolism)		8855..9814	18.3441	-2.62129	-6.15299	2.87e-05	0.0024	0.642473	Energy production and conversion, cellular respiration	85.7498	80.345	48.8236	14.3992	16.9559	0	246.274
LHCB3 (23)	Chlorophyll B binding protein_23	fc_345_5	AUGUSTUS	ENOG2BEWM	U	K08914			Intracellular trafficking, secretion, and vesicular transport		map00196(Photosynthesis-antenna proteins), map01100(Metabolic pathways)	7195..7914	249.959	-3.12014	-8.69472	5.92e-08	5.34e-05	0.00132	Energy production and conversion, photosynthesis	904.635	931.632	998.17	218.17	39.5639	48.819	3140.99
LHCB3 (25)	Chlorophyll B binding protein_25	fc_464_15	AUGUSTUS	ENOG2CDPH	U	K08914			Intracellular trafficking, secretion, and vesicular transport			30924..31627	195.197	-2.24357	-4.73566	0.000328	0.013315	1	Energy production and conversion, photosynthesis	777.289	634.002	811.293	370.868	36.3932	57.1539	2687
LHCB3 (28)	Chlorophyll B binding protein_28	fc_509_14	AUGUSTUS	ENOG2CDPH	U	K08914			Intracellular trafficking, secretion, and vesicular transport			37373..38309	653.634	-2.07081	-4.20123	0.000809	0.0242245	1	Energy production and conversion, photosynthesis	2735.77	2369.94	2403.56	1361.89	238.21	178.917	9288.29
LHCB3 (6)	Chlorophyll B binding protein_6	fc_25_59	AUGUSTUS	ENOG2CDPH	U	K08914			Intracellular trafficking, secretion, and vesicular transport			130228..131212	180.755	-2.20189	-4.60083	0.00107	0.0286063	1	Energy production and conversion, photosynthesis	544.537	742.68	739.454	384.552	27.7966	35.4921	2474.51
LHCB3 (7)	Chlorophyll B binding protein_7	fc_25_60	AUGUSTUS	ENOG2CDPH	U	K08914			Intracellular trafficking, secretion, and vesicular transport			133832..134832	258.435	-2.02318	-4.06478	0.00119	0.0309262	1	Energy production and conversion, photosynthesis	905.225	928.286	1084.39	565.908	61.1744	87.8992	3632.88
POR (16)	FAD binding domain_16	fc_593_5	AUGUSTUS	ENOG2XB6J	C	K00327	COG0369	P	Energy production and conversion	Inorganic ion transport and metabolism	n/a	9510..12191	8.36888	2.20271	4.60343	2.03e-05	0.00191	0.454512	Energy production and conversion, photosynthesis	7.97415	11.9659	8.86354	31.8662	32.4555	50.004	143.129
ZEP (3)	FAD binding_3	fc_436_16	AUGUSTUS			K09838	COG0654	C,H		(Energy production and conversion)(Coenzyme transport and metabolism)	map00906(Carotenoid biosynthesis), map01110(Biosynthesis of secondary metabolites), map01100(Metabolic pathways)	complement(41920..43862)	8.68543	-2.10448	-4.30043	0.00034	0.0135922	1	Energy production and conversion, photosynthesis	47.5352	30.2419	25.0334	7.52041	12.1766	2.74371	125.251
FCP (1)	fucoxanthin chlorophyll a c protein_1	fc_6_46	AUGUSTUS	ENOG2A0A8,2RXY6,2XETV	U,P				(Intracellular trafficking, secretion, and vesicular transport)(Inorganic ion transport and metabolism)			116341..116973	28.5162	-2.39886	-5.27386	2.56e-05	0.00228	0.572408	Energy production and conversion, photosynthesis	109.513	108.405	107.485	26.8008	3.2144	14.4858	369.904
FCP (2)	fucoxanthin chlorophyll a c protein_2	fc_6_78	AUGUSTUS	ENOG2A0A8,2RXY6,2XETV	U,P				(Intracellular trafficking, secretion, and vesicular transport)(Inorganic ion transport and metabolism)			167098..167730	43.0931	-2.46054	-5.50422	1.49e-05	0.00164	0.332827	Energy production and conversion, photosynthesis	230.434	157.145	121.816	31.7639	48.2159	4.82858	594.204
FCP (8)	fucoxanthin chlorophyll a c protein_8	fc_109_38	AUGUSTUS	ENOG2CDPH,2S3EU,2XE3D	U,P				(Intracellular trafficking, secretion, and vesicular transport)(Inorganic ion transport and metabolism)			94212..94802	1199.41	-2.53187	-5.78322	2.44e-05	0.00222	0.545277	Energy production and conversion, photosynthesis	4827.46	4119.6	4750.76	1701.06	337.397	289.617	16025.9
chlD (2)	Involved in chlorophyll biosynthesis. Catalyzes the insertion of magnesium ion into protoporphyrin IX to yield Mg- protoporphyrin IX_2	fc_691_10	AUGUSTUS	ENOG2QU3C	H	K03404			Coenzyme transport and metabolism		map00860(Porphyrin and chlorophyll metabolism), map01110(Biosynthesis of secodnary metabolites), map01100(Metabolic pathways)	15449..17021	7.3747	3.34768	10.1801	1.08e-06	0.000323	0.0240688	Energy production and conversion, photosynthesis	6.75437	3.61863	1.71423	26.7147	31.1436	45.4835	115.429
DVR (15)	NmrA-like family_15	fc_406_5	AUGUSTUS	ENOG2XA4E	G	K19073	COG0702	R	Carbohydrate transport and metabolism	General function prediciton only	map00860(Porphyrin and chlorophyll metabolism), map01110(Biosynthesis of secondary metabolites), map01100(Metabolic pathways)	7639..7953	78.7101	-2.31394	-4.97239	0.000431	0.015788	1	Energy production and conversion, photosynthesis	291.134	185.757	404.788	139.629	32.297	0	1053.6
petH (1)	Oxidoreductase NAD-binding domain_1	fc_127_26	AUGUSTUS	ENOG2XAZD	E	K02641	COG0369	P	Amino acid transport and metabolism	Inorganic ion transport and metabolism	map00195(Photosynthesis), map01100(Metabolic pathways)	60030..60686	44.079	-2.60689	-6.09188	4.42e-05	0.00325	0.988996	Energy production and conversion, photosynthesis	208.992	172.004	133.792	65.2159	4.0613	6.10079	590.167
PHOTO	photosynthesis	fc_81_10	AUGUSTUS	ENOG2SWPZ	S		COG4337	S	Function unnkown (hits to E. huxleyi)	Function unknown		complement(22516..23363)	443.465	-2.34061	-5.06516	9.23e-05	0.00549	1	Energy production and conversion, photosynthesis	1939.2	1676.61	1510.6	724.607	153.15	112.975	6117.14
psaC (2)	Photosystem I iron-sulfur center_2	fc_63_169	AUGUSTUS			K02691	COG1145	C		Energy production and conversion	map00195(Photosynthesis), map01100(Metabolic pathways)	109442..109687	35.1633	-2.38005	-5.20553	0.00153	0.0357931	1	Energy production and conversion, photosynthesis	117.415	112.442	163.898	45.9754	0	0	439.731
EPRS (14)	Pyridoxal-phosphate dependent enzyme_14	fc_337_26	AUGUSTUS	ENOG2XB4E	E	K01754,K14163	COG1171	E	Amino acid transport and metabolism	Amino acid transport and metabolism	map01200(Carbon metabolism), map01100(Metabolic pathways), map00970(Aminoacyl-tRNA biosyntheisis), map01110(Biosynthesis of secondary metabolites), map00860(Porphyrin and chlorophyll metabolism), biosynthesis of cofactors)	complement(48582..50089)	21.393	-2.6722	-6.37402	5.53e-07	0.00021	0.0123602	Energy production and conversion, photosynthesis	101.562	77.4342	70.1751	18.5583	2.86176	8.59773	279.189
VDE (3)	VDE lipocalin domain_3	fc_680_8	AUGUSTUS	ENOG28K1H	S	K09839			Function unknown		map00906(Carotenoid biosynthesis), map01110(Biosynthesis of secondary metabolites), map01100(Metabolic pathways)	complement(10873..12051)	6.51074	-2.43841	-5.42043	0.00154	0.0358247	1	Energy production and conversion, photosynthesis	37.3607	14.4377	24.7932	9.05989	0	1.29622	86.9477
TC.BASS (9)	SBF-like CPA transporter family (DUF4137)_9	fc_728_13	AUGUSTUS	ENOG2XFT8	P	K03453	COG0385	R	Inorganic ion transport and metabolism	General function prediciotn only		21841..23130	20.7343	-2.16946	-4.49856	0.000274	0.0116603	1	Energy production and conversion, photosynthesis	92.9982	77.5745	69.6798	36.8906	3.85362	5.78881	286.785
cpSecA (1)	Protein translocase subunit SecA_1	fc_63_234	AUGUSTUS				COG0653	U		Intracellular trafficking, secretion, and vesicular transport		complement(146383..147789)	24.1134	2.0511	4.14421	0.000213	0.00978	1	Energy production and conversion, photosynthesis	41.0578	40.4531	37.969	53.1424	164.859	184.65	522.131
SLC35E1 (3)	Triose-phosphate Transporter family_3	fc_120_34	AUGUSTUS	ENOG2XA4W	E,G	K06643,K15283,K15285			(Amino acid transport and metabolism)(Carbohydrate transport and metabolism)		map04120(Ubiquitin mediated proteolysis	complement(86854..88061)	90.3316	-2.09198	-4.26333	5.84e-05	0.00399	1	Energy production and conversion, photosynthesis	324.164	363.409	339.111	132.928	44.0959	37.8513	1241.56
CCSA (2)	Cytochrome c biogenesis protein CcsA_2	fc_63_170	AUGUSTUS				COG0755	O		Posttranslational modification, protein turnover, chaperones		complement(109743..110681)	4.15007	3.55361	11.742	0.00255	0.049952	1	Energy production and conversion, photosynthesis	0	5.66495	2.68363	0	26.0027	52.0808	86.4321
HAO	Conserved region in glutamate synthase	fc_50_41	AUGUSTUS	ENOG2XB4T	C	K11517	COG1304	C,I	Energy production and conversion	(Energy production and conversion)(Lipid transport and metabolism)	map00630(Glycoxylate and dicarboxylate metabolism), map01200(Carbon metabolism),map04146(Peroxisome), map01110(Biosynthesis of secondary metabolites), map01100(Metabolic pathways)	101502..102955	62.2128	-3.14391	-8.83918	9.58e-10	1.92e-06	2.14e-05	Energy production and conversion, catalases, peroxisomes and OS	260.202	218.358	235.271	31.5135	23.5499	14.1504	783.045
PRXR (3)	peroxiredoxin activity_3	fc_539_8	AUGUSTUS				COG0678	O		Posttranslational modification, protein turnover, chaperones		15926..16510	27.4376	-2.07848	-4.22362	0.000551	0.018643	1	Energy production and conversion, catalases, peroxisomes and OS	157.999	90.9298	77.5362	41.8887	3.47814	18.2867	390.118
PPIF (9)	PPIases accelerate the folding of proteins. It catalyzes the cis-trans isomerization of proline imidic peptide bonds in oligopeptides_9	fc_707_10	AUGUSTUS	ENOG2XG3U	O	K09565	COG0652	O	Post-translational modification, protein turnover, and chaperones	Posttranslational modification, protein turnover, chaperones	map04020(Calcium signallin pathway), map04022(cGMP-PKG signaling pathway)	23680..24444	28.9946	-3.20227	-9.20407	0.000195	0.00928	1	Energy production and conversion, catalases, peroxisomes and OS	31.1496	276.747	19.7641	9.85616	21.278	0	358.795
PRDX5 (1)	Redoxin_1	fc_5_124	AUGUSTUS	ENOG2XDG9	O	K11187,K14171	COG0678	O	Post-translational modification, protein turnover, and chaperones	Posttranslational modification, protein turnover, chaperones	map004146(Peroxisome), map04122(Sulfur relay system)	296814..297413	69.064	-2.99732	-7.98513	8.16e-07	0.000268	0.0182517	Energy production and conversion, catalases, peroxisomes and OS	251.533	265.97	267.112	75.3996	6.78238	7.64123	874.438
katG (1)	Bifunctional enzyme with both catalase and broad- spectrum peroxidase activity_1	fc_501_3	AUGUSTUS	ENOG2G7VW	P	K03782	COG0376	P	Inorganic ion transport and metabolism	Inorganic ion transport and metabolism	map00360(Phenylalanine metabolism), map00380(Tryptophan metabolism), map01110(Biosynthesis of secondary metabolites), map01100(Metabolic pathways), map00940(Phenylpropanoid biosynthesis)	complement(10468..11703)	93.7162	2.69328	6.46784	9.99e-05	0.00581	1	Energy production and conversion, catalases, peroxisomes and OS	84.1286	98.1247	105.201	387.877	1147.41	59.3494	1882.09
PTRP (112)	Plant transposon protein_112	fc_465_6	AUGUSTUS	ENOG2E2RF, ENOG2S9YA	S				Function unkown plant transposon, hits to T. oceanica)			complement(15933..16960)	160.511	3.1231	8.71257	4.82e-08	4.75e-05	0.00108	Mobilome: prophages, transposons	88.5599	141.07	136.298	400.445	1004.56	1183.83	2954.76
PTRP (115)	Plant transposon protein_115	fc_523_19	AUGUSTUS	ENOG2E2RF, ENOG2S9YA	S				Function unkown plant transposon, hits to T. oceanica)			31038..32363	3.92486	2.49633	5.6425	0.00139	0.0339448	1	Mobilome: prophages, transposons	5.9903	4.01161	5.32111	4.73854	29.155	36.8808	86.0973
PTRP (121)	Plant transposon protein_121	fc_552_5	AUGUSTUS	ENOG2E2RF, ENOG2S9YA	S				Function unkown plant transposon, hits to T. oceanica)			11726..13487	35.6697	2.4208	5.35466	1.9e-05	0.00183	0.42527	Mobilome: prophages, transposons	40.2612	36.3556	58.617	81.3665	235.431	272.116	724.148
PTRP (126)	Plant transposon protein_126	fc_580_11	AUGUSTUS	ENOG2E2RF, ENOG2S9YA	S				Function unkown plant transposon, hits to T. oceanica)			14035..14463	13.9547	2.84702	7.19512	0.000124	0.00671	1	Mobilome: prophages, transposons	23.5652	8.67966	8.22353	36.616	137.545	71.2469	285.876
PTRP (131)	Plant transposon protein_131	fc_671_4	AUGUSTUS	ENOG2E2RF, ENOG2S9YA	S				Function unkown plant transposon, hits to T. oceanica)			5666..6502	84.0383	2.10496	4.30185	0.000238	0.0106005	1	Mobilome: prophages, transposons	104.975	98.4205	191.677	193.758	549.761	639.575	1778.17
PTRP (135)	Plant transposon protein_135	fc_754_13	AUGUSTUS	ENOG2E2RF, ENOG2S9YA	S				Function unkown plant transposon, hits to T. oceanica)			26447..27118	49.4414	2.27606	4.84353	0.000142	0.00733	1	Mobilome: prophages, transposons	48.3552	88.6565	79.4976	84.1514	305.813	448.013	1054.49
PTRP (4)	Plant transposon protein_4	fc_2_243	AUGUSTUS	ENOG2E2RF, ENOG2S9YA	S				Function unkown plant transposon, hits to T. oceanica)			complement(550633..551334)	8.0124	2.51962	5.73432	0.00107	0.0286503	1	Mobilome: prophages, transposons	9.25774	6.81973	15.0765	10.7407	69.5628	67.4867	178.944
PTRP (8)	Plant transposon protein_8	fc_4_147	AUGUSTUS	ENOG2E2RF, ENOG2S9YA	S				Function unkown plant transposon, hits to T. oceanica)			complement(329231..330271)	9.97283	2.07627	4.21714	0.00128	0.0321909	1	Mobilome: prophages, transposons	10.405	16.8626	22.2702	17.5039	66.4556	86.6153	220.113
PTRP (87)	Plant transposon protein_87	fc_255_16	AUGUSTUS	ENOG2E2RF, ENOG2S9YA	S				Function unkown plant transposon, hits to T. oceanica)			complement(35043..36761)	11.1682	2.66711	6.35156	7.88e-06	0.0011	0.176147	Mobilome: prophages, transposons	10.5018	7.42673	17.8843	25.952	82.8563	79.1239	223.745
TRSP (132)	transposition_132	fc_42_29	AUGUSTUS	ENOG2XEGG	L		COG2801	X	Replication, recombination and repair. Hits to T.oceanica	Mobilome: prophages, transposons		complement(55650..62225)	1.38877	2.46391	5.51709	0.00018	0.00881	1	Mobilome: prophages, transposons	1.86675	0.970692	2.06928	3.05757	7.73537	11.6199	27.3196
TRSP (312)	transposition_312	fc_212_11	AUGUSTUS	ENOG2XEGG	L		COG2801	X	Replication, recombination and repair. Hits to T.oceanica	Mobilome: prophages, transposons		complement(21045..25088)	1.67646	2.94787	7.71607	2.76e-05	0.00238	0.617452	Mobilome: prophages, transposons	0.357123	1.18384	1.86938	6.52568	11.0692	7.18019	28.1854
TRSP (447)	transposition_447	fc_398_22	AUGUSTUS	ENOG3Q8Z1	L		COG2801	X	Replication, recombination and repair	Mobilome: prophages, transposons		complement(56703..57710)	4.53409	3.0298	8.16694	0.000314	0.0130116	1	Mobilome: prophages, transposons	4.29824	1.58315	3.99988	12.4669	24.2228	33.3546	79.9255
TRSP (507)	transposition_507	fc_503_6	AUGUSTUS	ENOG2XEGG	L		COG2801	X	Replication, recombination and repair. Hits to T.oceanica	Mobilome: prophages, transposons		complement(10660..12320)	1.87688	3.14653	8.85521	0.00127	0.0320476	1	Mobilome: prophages, transposons	0.476636	2.10669	0.99799	5.80635	16.1165	9.07869	34.5829
TRSP (526)	transposition_526	fc_546_9	AUGUSTUS	ENOG2XEGG	L		COG2801	X	Replication, recombination and repair. Hits to T.oceanica	Mobilome: prophages, transposons		16839..20772	3.16827	2.27248	4.83152	0.000198	0.00933	1	Mobilome: prophages, transposons	2.45229	3.61296	7.24116	7.87875	26.0452	19.9614	67.1918
TRSP (599)	transposition_599	fc_769_8	AUGUSTUS	ENOG2QT1S	L		COG2801	X	Replication, recombination and repair. Hits to T.oceanica	Mobilome: prophages, transposons		14634..18557	1.49666	2.44649	5.45089	0.000865	0.0251814	1	Mobilome: prophages, transposons	0.736089	2.71121	2.05499	3.2025	10.8891	11.2944	30.8883
TRSP (610)	transposition_610	fc_823_1	AUGUSTUS	ENOG2XEGG	L		COG2801	X	Replication, recombination and repair. Hits to T.oceanica	Mobilome: prophages, transposons		complement(433..6432)	4.32096	2.55464	5.8752	1.7e-06	0.000406	0.0379309	Mobilome: prophages, transposons	2.81022	6.12045	4.69022	12.439	23.7555	30.2546	80.0701
TRP (24)	Encoded by_24	fc_142_1	AUGUSTUS	ENOG38DPC	J		COG2801	X	Translation, ribosomal structure and biogenesis	Mobilome: prophages,transposons		complement(1051..3006)	9.50081	2.98614	7.92352	5.15e-06	0.000835	0.115029	Mobilome: prophages, transposons	11.4444	5.43905	9.01814	14.1342	62.4145	88.2883	190.739
TRP (35)	Encoded by_35	fc_248_2	AUGUSTUS	ENOG38DPC	J		COG2801	X	Translation, ribosomal structure and biogenesis	Mobilome: prophages,transposons		2384..3586	7.44442	3.33123	10.0647	2.88e-05	0.0024	0.642769	Mobilome: prophages, transposons	8.04776	5.38946	2.55312	9.54909	45.3533	74.322	145.215
TRP (56)	Encoded by_56	fc_692_2	AUGUSTUS	ENOG38DPC	J		COG2801	X	Translation, ribosomal structure and biogenesis	Mobilome: prophages,transposons		1856..4553	6.73742	2.17132	4.50434	0.000461	0.0164463	1	Mobilome: prophages, transposons	9.48301	12.9441	10.3172	10.1931	47.9403	60.209	151.087
GAGI (1)	GAG-pre-integrase domain_1	fc_5_111	AUGUSTUS	ENOG3QH4V	L		COG2801	X	Replication, recombination and repair	Mobilome: prophages,transposons		269113..270567	2.43266	4.17786	18.0993	8.16e-05	0.00512	1	Mobilome: prophages, transposons	1.98516	0	0.346381	8.205	11.1874	15.7551	37.4791
ERCC6L (128)	Reverse transcriptase (RNA-dependent DNA polymerase)_128	fc_31_31	AUGUSTUS	ENOG2XF4I	L		COG2801	X	Replication, recombination and repair	Mobilome: prophages, transposons		90615..94657	0.56162	4.46757	22.1245	0.00159	0.0365901	1	Mobilome: prophages, transposons	0.182626	0.269064	0	0.47673	0.514596	7.73013	9.17315
ERCC6L (175)	Reverse transcriptase (RNA-dependent DNA polymerase)_175	fc_52_63	AUGUSTUS	ENOG2XF4I	L		COG2801	X	Replication, recombination and repair	Mobilome: prophages, transposons		complement(134277..139933)	1.17325	2.74162	6.68821	8.44e-05	0.00521	1	Mobilome: prophages, transposons	1.38414	1.12159	0.869439	3.13141	8.97037	7.3234	22.8003
ERCC6L (181)	Reverse transcriptase (RNA-dependent DNA polymerase)_181	fc_59_19	AUGUSTUS	ENOG2XEDA	L		COG2801	X	Replication, recombination and repair	Mobilome: prophages, transposons		complement(54061..54513)	15.9752	2.05997	4.16977	0.0017	0.0382146	1	Mobilome: prophages, transposons	31.881	19.9624	18.9133	41.6113	80.8495	124.824	318.041
ERCC6L (192)	Reverse transcriptase (RNA-dependent DNA polymerase)_192	fc_65_44	AUGUSTUS	ENOG2XEDA	L		COG2801	X	Replication, recombination and repair	Mobilome: prophages, transposons		122872..128156	2.18522	2.03519	4.09876	0.000511	0.0174475	1	Mobilome: prophages, transposons	3.33728	4.40466	2.32922	5.68679	12.1464	16.4802	44.3845
ERCC6L (200)	Reverse transcriptase (RNA-dependent DNA polymerase)_200	fc_67_38	AUGUSTUS	ENOG37THH	L	K20093	COG2801	X	Replication, recombination and repair	Mobilome: prophages, transposons	n/a	complement(77379..81482)	0.4593	5.34241	40.572	0.00136	0.0335143	1	Mobilome: prophages, transposons	0	0.15207	0	0.718502	3.49007	3.93202	8.29267
ERCC6L (22)	Reverse transcriptase (RNA-dependent DNA polymerase)_22	fc_4_79	AUGUSTUS	ENOG2XF4I	L		COG2801	X	Replication, recombination and repair	Mobilome: prophages, transposons		170256..174275	1.84551	3.61909	12.2872	0.000573	0.0192333	1	Mobilome: prophages, transposons	0	2.43939	0	5.40267	2.33272	17.0827	27.2575
ERCC6L (240)	Reverse transcriptase (RNA-dependent DNA polymerase)_240	fc_90_11	AUGUSTUS	ENOG2XEDA	L		COG2801	X	Replication, recombination and repair	Mobilome: prophages, transposons		complement(22248..27387)	0.584894	4.99688	31.9309	0.000117	0.00646	1	Mobilome: prophages, transposons	0	0.212733	0	2.1359	2.84803	3.36147	8.55813
ERCC6L (243)	Reverse transcriptase (RNA-dependent DNA polymerase)_243	fc_94_46	AUGUSTUS	ENOG2XEDA	L		COG2801	X	Replication, recombination and repair	Mobilome: prophages, transposons		113743..117438	1.9276	2.1386	4.40335	0.001	0.0274258	1	Mobilome: prophages, transposons	2.34449	2.01492	3.81807	5.78009	15.4145	10.3372	39.7092
ERCC6L (289)	Reverse transcriptase (RNA-dependent DNA polymerase)_289	fc_117_15	AUGUSTUS	ENOG2XEDA	L		COG2801	X	Replication, recombination and repair	Mobilome: prophages, transposons		complement(35319..40391)	0.66836	3.02789	8.15614	0.00198	0.0422204	1	Mobilome: prophages, transposons	0.56937	0	0.993466	1.73401	5.21413	4.21752	12.7285
ERCC6L (309)	Reverse transcriptase (RNA-dependent DNA polymerase)_309	fc_132_32	AUGUSTUS	ENOG2XF4I	L		COG2801	X	Replication, recombination and repair	Mobilome: prophages, transposons		complement(66735..68958)	0.905127	7.94254	246.004	0.00185	0.0404466	1	Mobilome: prophages, transposons	0	0	0	0	26.0861	0	26.0861
ERCC6L (320)	Reverse transcriptase (RNA-dependent DNA polymerase)_320	fc_145_48	AUGUSTUS	ENOG2XF4I	L		COG2801	X	Replication, recombination and repair	Mobilome: prophages, transposons		104376..104948	14.2341	2.17335	4.51069	0.000584	0.0193852	1	Mobilome: prophages, transposons	22.6839	14.8535	7.916	73.4697	35.5098	56.009	210.442
ERCC6L (345)	Reverse transcriptase (RNA-dependent DNA polymerase)_345	fc_158_38	AUGUSTUS	ENOG2XF4I	L		COG2801	X	Replication, recombination and repair	Mobilome: prophages, transposons		complement(96331..98715)	7.91356	2.00929	4.02585	0.00119	0.0309262	1	Mobilome: prophages, transposons	6.43586	19.9122	12.5772	20.1603	59.8445	51.7588	170.689
ERCC6L (403)	Reverse transcriptase (RNA-dependent DNA polymerase)_403	fc_202_20	AUGUSTUS	ENOG2XEDA	L		COG2801	X	Replication, recombination and repair	Mobilome: prophages, transposons		45574..48483	4.70577	2.78489	6.89183	8.92e-07	0.000281	0.0199497	Mobilome: prophages, transposons	5.21106	4.20433	3.8102	13.3871	35.6599	27.8341	90.1067
ERCC6L (412)	Reverse transcriptase (RNA-dependent DNA polymerase)_412	fc_205_20	AUGUSTUS	ENOG2XF4I	L		COG2801	X	Replication, recombination and repair	Mobilome: prophages, transposons		complement(37558..42933)	7.53681	2.72675	6.61961	8.94e-07	0.000281	0.0199915	Mobilome: prophages, transposons	9.95433	6.00889	7.04402	18.406	53.3708	52.9605	147.745
ERCC6L (454)	Reverse transcriptase (RNA-dependent DNA polymerase)_454	fc_213_24	AUGUSTUS	ENOG2XEDA	L		COG2801	X	Replication, recombination and repair	Mobilome: prophages, transposons		49982..51902	2.12518	3.87568	14.679	0.00196	0.0418514	1	Mobilome: prophages, transposons	1.43702	1.05859	0.501478	1.25041	10.123	25.8509	40.2214
ERCC6L (474)	Reverse transcriptase (RNA-dependent DNA polymerase)_474	fc_236_21	AUGUSTUS	ENOG2XEDA	L		COG2801	X	Replication, recombination and repair	Mobilome: prophages, transposons		complement(64842..68130)	1.13975	3.14903	8.87059	0.000486	0.0168932	1	Mobilome: prophages, transposons	0.464226	0.854933	1.13401	2.62562	9.81057	7.3686	22.258
ERCC6L (538)	Reverse transcriptase (RNA-dependent DNA polymerase)_538	fc_309_24	AUGUSTUS	ENOG2XEDA	L		COG2801	X	Replication, recombination and repair	Mobilome: prophages, transposons		58905..61817	3.81733	2.38827	5.2353	0.000141	0.00732	1	Mobilome: prophages, transposons	3.96624	5.11304	6.40146	6.90236	28.6383	30.9532	81.9745
ERCC6L (596)	Reverse transcriptase (RNA-dependent DNA polymerase)_596	fc_390_14	AUGUSTUS	ENOG2XF4I	L		COG2801	X	Replication, recombination and repair	Mobilome: prophages, transposons		complement(38499..42599)	1.29929	2.30414	4.93874	0.00128	0.0320964	1	Mobilome: prophages, transposons	1.58472	1.03768	1.10604	5.97534	6.44996	4.84448	20.9982
ERCC6L (771)	Reverse transcriptase (RNA-dependent DNA polymerase)_771	fc_692_6	AUGUSTUS	ENOG2XEDA	L		COG2801	X	Replication, recombination and repair	Mobilome: prophages, transposons		complement(12229..18249)	13.1762	2.64285	6.24563	3.62e-06	0.00064	0.0809662	Mobilome: prophages, transposons	11.9506	16.2673	15.775	28.0313	91.8714	101.993	265.889
ERCC6L (783)	Reverse transcriptase (RNA-dependent DNA polymerase)_783	fc_715_4	AUGUSTUS	ENOG2XEDA	L		COG2801	X	Replication, recombination and repair	Mobilome: prophages, transposons		4573..6057	5.76369	2.89512	7.43903	3.07e-05	0.00248	0.685917	Mobilome: prophages, transposons	3.89012	2.14925	8.4846	19.0403	50.6966	24.6989	108.96
ERCC6L (832)	Reverse transcriptase (RNA-dependent DNA polymerase)_832	fc_850_8	AUGUSTUS	ENOG2XEDA	L		COG2801	X	Replication, recombination and repair	Mobilome: prophages, transposons		15984..16937	7.31357	2.88794	7.40215	0.000156	0.00783	1	Mobilome: prophages, transposons	6.8123	3.90312	10.0374	10.538	44.7893	70.4852	146.565
MULETRPS (29)	MULE transposase domain_29	fc_585_19	AUGUSTUS	ENOG29CIJ	S				Function unknown			32617..34772	31.0227	2.21623	4.64677	0.000182	0.00886	1	Mobilome: prophages, transposons	42.8051	64.4359	35.0711	56.1395	208.016	265.211	671.679
PTRPP (6)	Ribosomal protein-like protein_6	fc_177_34	AUGUSTUS	ENOG28IUF	S				Function unknown (plant transposon protein)			73851..75077	2.02629	3.35729	10.2482	0.0013	0.0323259	1	Mobilome: prophages, transposons	1.17702	0.433528	2.05373	4.60878	16.5828	13.7007	38.5566
PTRPP (8)	Ribosomal protein-like protein_8	fc_273_35	AUGUSTUS	ENOG28IUF	S				Function unknown (plant transposon protein)			59807..60628	13.7201	2.40557	5.29846	6.02e-05	0.00405	1	Mobilome: prophages, transposons	8.78472	13.5897	24.5248	39.7484	76.7349	94.8182	258.201
TRPS (27)	Transposase IS4_27	fc_185_34	AUGUSTUS	ENOG2E2A4	S				Function unknown (hits to PT)			79136..81328	2.2051	2.41105	5.3186	0.00182	0.0401236	1	Mobilome: prophages, transposons	2.30494	3.39587	1.14908	7.16291	9.27822	15.3313	38.6223
TRPS (66)	Transposase IS4_66	fc_730_5	AUGUSTUS	ENOG2E2A4	S				Function unknown (hits to PT)			complement(8549..10867)	1.15583	3.07804	8.44469	0.00237	0.0474683	1	Mobilome: prophages, transposons	0.622772	0.917532	0.869314	2.43854	5.26446	10.5442	20.6568
TRPS (8)	Transposase. Source PGD_8	fc_329_18	AUGUSTUS	ENOG1MFCE	S				Function unknown			51106..53145	1.08317	7.66031	202.294	0.00182	0.0401183	1	Mobilome: prophages, transposons	0	0	0	0	6.98186	13.4845	20.4664
LtrA (6)	Group II intron-encoded protein LtrA_6	fc_138_097	Prodigal				COG3344	X		Mobilome: prophages,transposons		51765..53720	9.11187	2.2592	4.78727	0.00014	0.00728	1	RNA processing and modification	10.706	15.7732	12.8831	17.989	59.2938	75.7873	192.432
purH (1)	AICARFT/IMPCHase bienzyme_1	fc_15_79	AUGUSTUS	ENOG2XB9U	F	K00602,K06943	COG0138	F	Nucleotide transport and metabolism	Nucleotide transport and metabolism	map01110(Biosynthesis of secondary metabolites), map00230(Purine metabolism), map01523(Antifolate resistance),map00670(One carbon pool by folate),map01100(metabolic pathways)	174083..175592	4.71798	-3.29538	-9.81767	0.000473	0.0166993	1	Nucleotide transport and metabolism	11.1801	20.8319	20.1961	2.289	1.85311	0	56.3502
AK (2)	Belongs to the adenylate kinase family_2	fc_47_27	AUGUSTUS	ENOG2XAPA	F	K00939	COG0563	F	Nucleotide transport and metabolism	Nucleotide transport and metabolism	map01240(Biosynthesis of cofactors), map01110(Biosynthesis of secondary metabolites), map00230(Purine metabolism), map00730(Thiamine metabolism), map01100(metabolic pathways)	50325..51487	22.6114	-3.43382	-10.8064	4.66e-07	0.000199	0.0104066	Nucleotide transport and metabolism	140.258	63.3261	66.9454	14.9602	5.09953	0	290.589
aguA (1)	Belongs to the agmatine deiminase family_1	fc_81_31	AUGUSTUS	ENOG1IP6F	E	K10536	COG2957	F	Amino acid transport and metabolism	Nucleotide transport and metabolism	map00330(Arginine and proline metabolism), map01100(Metabolic pathways)	93269..94378	6.08888	2.95217	7.73915	4.25e-05	0.00318	0.949477	Nucleotide transport and metabolism	8.45707	2.39612	1.81616	24.9068	25.663	31.6664	94.9056
comEB (2)	MafB19-like deaminase_2	fc_100_35	AUGUSTUS	ENOG2XCAB	F	K01493	COG2131	F	Nucleotide transport and metabolism	Nucleotide transport and metabolism	map00240(Pyrimidine metabolism), map01100(Metabolic pathways)	89751..90425	23.1702	2.22358	4.67052	0.000186	0.00898	1	Nucleotide transport and metabolism	47.0705	16.5492	36.5856	65.1602	204.978	122.26	492.604
PNP (1)	Phosphorylase superfamily_1	fc_40_60	AUGUSTUS	ENOG2XA4U	F	K03783	COG0005	F	Nucleotide transport and metabolism	Nucleotide transport and metabolism	map00240(Pyrimidine metabolism), map00230(Purine metabolism), map01110(Biosyntheisis ofd secondary metabolites), map01100(Metabolic pathways)	132857..133576	6.67842	-3.18921	-9.12112	0.00243	0.0483024	1	Nucleotide transport and metabolism	26.076	26.597	23.7993	0	14.13	0	90.6022
GYC (1)	trans-synaptic signaling by soluble gas_1	fc_153_22	AUGUSTUS	ENOG38F1A	F	K01769,K12319	COG2114	T	Nucleotide transport and metabolism	Signal transduction mechanisms	map00230(Purine metabolism), map01100(Metabolic pathways)	complement(61010..63305)	10.1748	-2.26383	-4.80263	0.000295	0.0123357	1	Nucleotide transport and metabolism	37.413	46.8282	32.3512	15.8451	6.53049	0	138.968
TSK (2)	Transketolase_2	fc_14_8	AUGUSTUS	ENOG2D07F	S				Function unknown (hits to PT)			13612..16142	44.9182	-2.21329	-4.6373	1.06e-05	0.00133	0.236161	Nucleotide transport and metabolism	167.164	175.728	168.746	45.884	25.2697	18.2205	601.011
GAUT (3)	Glycosyl transferase family 8_3	fc_209_27	AUGUSTUS	ENOG28J2P	M	K13648			Cell wall/membrane/envelope biogenesis		map00520(Amino sugar and nucleotide sugar metabolism), map01100(Metabolic pathways)	complement(68419..69318)	24.0317	-2.38039	-5.20678	0.000278	0.0117877	1	Nucleotide transport and metabolism	121.955	105.206	57.1183	41.8887	0	8.49026	334.658
PRP4 (11)	Type III restriction enzyme_11	fc_389_10	AUGUSTUS	ENOG2XB8U	A	K10730,K12662	COG0514	L	RNA processing and modification	Replication, recombination and repair	map03040(Spliceosome)	complement(17755..19707)	1.76969	8.57831	382.233	0.000258	0.0111579	1	RNA processing and modification	0	0	0	0.965177	33.3389	7.82513	42.1292
LSM3 (1)	snRNP Sm proteins_1	fc_27_25	AUGUSTUS	ENOG2XGP4	A	K12622			RNA processing and modification		map03018(RNA degredation), map03040(Spliceosome)	46191..46550	175.403	-2.19213	-4.56978	0.000388	0.0147977	1	RNA processing and modification	727.453	638.327	647.714	335.109	75.3597	16.9805	2440.94
SART1 (1)	SART-1 family_1	fc_58_52	AUGUSTUS	ENOG2XBKR	A	K01301,K11984,K12811,K12836,K12858			RNA processing and modification			complement(114460..117015)	48.4267	2.02998	4.084	0.000422	0.0156918	1	RNA processing and modification	59.6103	84.9105	96.814	115.046	330.362	353.96	1040.7
SART1 (2)	SART-1 family_2	fc_81_3	AUGUSTUS	ENOG2XBKR	A	K01301,K11984,K12811,K12836,K12858			RNA processing and modification			8461..9330	88.695	2.58263	5.99031	9.56e-06	0.00123	0.213659	RNA processing and modification	89.6405	83.1537	133.237	179.11	558.961	739.531	1783.63
SART1 (6)	SART-1 family_6	fc_307_2	AUGUSTUS	ENOG2XBKR	A	K01301,K11984,K12811,K12836,:K12858			RNA processing and modification			complement(908..1546)	4.18955	3.91516	15.0863	0.000386	0.0147246	1	RNA processing and modification	1.13005	1.66491	1.57742	10.8163	15.9211	35.8743	66.9841
SART1 (7)	SART-1 family_7	fc_783_11	AUGUSTUS	ENOG2XBKR	A	K01301,K11984,K12811,K12836,:K12858			RNA processing and modification			18309..19489	67.1592	2.89669	7.44713	3.68e-07	0.000184	0.00823	RNA processing and modification	54.2062	57.9952	75.2149	146.554	478.221	506.684	1318.88
RRM_10	RNA recognition motif. (a.k.a. RRM_10)	fc_758_8	AUGUSTUS	ENOG2XFA9	A	K11294,K14789			RNA processing and modification			10214..11251	97.8699	2.22834	4.68593	0.000192	0.00918	1	RNA processing and modification	131.481	140.416	170.423	186.441	664.516	812.709	2105.99
TSFM (1)	Ribosomal protein S1-like RNA-binding domain_1	fc_146_5	AUGUSTUS	ENOG2XDT8	A	K02357	COG1643	J	RNA processing and modification	Translation,ribosomal structure and biogenesis	n/a	complement(13465..14548)	18.1834	2.03244	4.09096	0.000364	0.0141554	1	RNA processing and modification	21.7456	25.9617	38.7278	45.673	114.096	133.305	379.509
NOP52 (2)	Nucleolar protein_2	fc_588_7	AUGUSTUS	ENOG2XAEE	A	K14849			RNA processing and modification		n/a	10143..12119	19.2907	2.63666	6.2189	3.48e-06	0.000621	0.0778118	RNA processing and modification	6.57454	26.6373	23.9629	59.7502	112.182	122.909	352.016
DDX51 (8)	helicase superfamily c-terminal domain_8	fc_99_41	AUGUSTUS	ENOG2XAHX	A	K14779,K14807			RNA processing and modification		n/a	105362..107108	3.68849	8.62585	395.04	0.000116	0.00643	1	RNA processing and modification	0	0	0	11.9572	21.234	22.5156	55.7067
DDX24 (9)	helicase superfamily c-terminal domain_9	fc_109_30	AUGUSTUS	ENOG2XAA9	A	K14805			RNA processing and modification		n/a	75771..78826	386.628	2.45334	5.47683	5.4e-05	0.00373	1	RNA processing and modification	395.086	495.879	584.647	796.439	2581.55	3110.44	7964.04
PRP40	FF domain	fc_535_10	AUGUSTUS	ENOG2XB3Z	A	K12821			RNA processing and modification		map03040(Spliceosome)	23807..26089	27.8178	2.61234	6.11493	4.02e-06	0.000697	0.0899691	RNA processing and modification	32.9862	28.3893	33.7358	60.2469	204.3	207.361	567.018
DNAJ (6)	DnaJ molecular chaperone homology domain_6	fc_82_46	AUGUSTUS	ENOG2CINF	A				RNA processing and modification			127159..128442	28.2599	-4.11009	-17.2687	2.2e-12	7.94e-09	4.92e-08	RNA processing and modification	126.259	96.6746	103.315	7.57676	1.75255	5.26528	340.843
MTR4 (1)	DSHCT_1	fc_2_41	AUGUSTUS	ENOG2XAYY	A	K12598	COG4581	L	RNA processing and modification	Replication, recombinatio and repair	map03018(RNA degredation)	98543..102061	16.6726	2.01164	4.0324	0.00027	0.0115608	1	RNA processing and modification	22.164	19.4293	39.137	47.0573	118.66	103.666	350.114
AQR	perineurial glial growth	fc_112_29	AUGUSTUS			K10691,K12874,K20478					map03040(Spliceosome)	72652..75775	6.84953	2.24522	4.74109	2.57e-05	0.00228	0.574343	RNA processing and modification	8.80905	9.29534	10.967	18.0233	55.0104	41.8215	143.927
LtrA (6)	Group II intron-encoded protein LtrA_6	fc_138_097	Prodigal				COG3344	X		Mobilome: prophages,transposons		51765..53720	9.11187	2.2592	4.78727	0.00014	0.00728	1	RNA processing and modification	10.706	15.7732	12.8831	17.989	59.2938	75.7873	192.432
DHX37 (9)	WD40 repeats_9	fc_66_41	AUGUSTUS	ENOG2XF89	A	K11143,K14780	COG1643	J	RNA processing and modification	Translation, ribosomal structure and biogenesis	n/a	132546..134495	7.95499	2.06993	4.19868	0.000257	0.0111579	1	RNA processing and modification	15.1827	10.9116	11.6304	21.2666	62.6066	48.5904	170.188
GAUT (3)	Glycosyl transferase family 8_3	fc_209_27	AUGUSTUS	ENOG28J2P	M	K13648			Cell wall/membrane/envelope biogenesis		map00520(Amino sugar and nucleotide sugar metabolism), map01100(Metabolic pathways)	complement(68419..69318)	24.0317	-2.38039	-5.20678	0.000278	0.0117877	1	Cell wall, membrane, envelope biogenesis	121.955	105.206	57.1183	41.8887	0	8.49026	334.658
UXS1 (5)	Polysaccharide biosynthesis protein_5	fc_406_16	AUGUSTUS	ENOG2XFCC	G,M	K08678	COG0451	M	(Carbohydrate transport and metabolism)(Cell wall/membrane/envelope biogenesis)	Cell wall/membrane/envelope biogenesis	map00520(Amino sugar and nucleotide sugar metabolism), map01250(Biosynthesis of nucleotide sugars), map01100(Metabolic pathways)	complement(45006..46354)	17.771	-2.07213	-4.20508	0.00102	0.0277643	1	Cell wall, membrane, envelope biogenesis	88.4209	54.7318	63.8553	35.7977	8.65099	1.29953	252.756
TPR (7)	TPR repeat_7	fc_471_18	AUGUSTUS	ENOG2XEUW	Z				Cytoskeleton (hits to PT, TP)			complement(30076..32157)	6.18748	-2.43406	-5.4041	0.000902	0.0257903	1	Cell wall, membrane, envelope biogenesis	29.8275	32.9588	10.651	11.7699	0	0.734028	85.9412
USP (5)	udp-sugar_5	fc_235_23	AUGUSTUS	ENOG37MVU	M	K12447	COG2801,COG4284	X,G	Cell wall/membrane/envelope biogenesis	(Mobilome: prophages, transposons)(Carbohydrate transport and metabolism)		complement(71868..73282)	14.0834	2.82366	7.07958	2.91e-06	0.000558	0.0650649	Cell wall, membrane, envelope biogenesis	10.0292	14.3143	17.937	31.0893	125.403	91.5356	290.309
LOTUS (1)	OST-HTH/LOTUS domain_1	fc_11_25	AUGUSTUS	ENOG1TTAC	N,U		COG1432	S	(Cell motility) (Intracellular trafficking, secretion, and vesicular transport)	Function unknown		complement(56634..57566)	59.2352	2.22479	4.67443	8.85e-05	0.00533	1	Cell wall, membrane, envelope biogenesis	59.5948	110.607	89.6694	136.037	407.815	440.62	1244.34
CCTM (2)	CCT motif_2	fc_286_8	AUGUSTUS	ENOG2CXHC	S				Function unknown			complement(19381..21280)	119.135	2.29837	4.91902	6.98e-05	0.00449	1	Cell wall, membrane, envelope biogenesis	135.963	132.475	212.959	313.305	818.563	804.693	2417.96
PTGB1 (2)	Peptidoglycan-binding domain 1 protein_2	fc_475_20	AUGUSTUS	ENOG2H4NG	M		COG3409	M	Cell wall/membrane/envelope biogenesis	Cell wall/membrane/envelope biogenesis		complement(37183..37557)	15.5016	-2.99985	-7.99919	0.000303	0.0126254	1	Cell wall, membrane, envelope biogenesis	51.9915	58.1587	64.5101	8.37774	10.8518	0	193.89
IKI3	IKI3 family	fc_223_4	AUGUSTUS	ENOG2XAS2	K	K11373			Transcription		n/a	8385..12383	10.2286	2.00306	4.0085	8.7e-05	0.00528	1	Cell wall, membrane, envelope biogenesis	10.4731	19.6867	15.1233	36.2951	64.6183	52.7377	198.934
ANKR3 (1)	Ankyrin repeats (3 copies)_1	fc_32_52	AUGUSTUS	ENOG2EM45	S				Function unknown, found in PT and TP model diatoms			complement(97860..99281)	86.9936	2.14908	4.43544	0.000254	0.0110868	1	Cell wall, membrane, envelope biogenesis	103.085	113.346	183.235	197.513	570.922	667.399	1835.5
ANKR3 (3)	Ankyrin repeats (3 copies)_3	fc_328_16	AUGUSTUS	ENOG2C0FJ	S				Function unknown, found in PT and TO model diatoms			complement(33570..35210)	11.2141	2.20016	4.59529	0.000122	0.00666	1	Cell wall, membrane, envelope biogenesis	9.24081	14.9112	23.9554	32.546	92.9942	60.5339	234.181
ANKR3 (5)	Ankyrin repeats (3 copies)_5	fc_334_6	AUGUSTUS	ENOG2C0FJ	S				Function unknown, found in PT and TO model diatoms			complement(12143..12973)	1455.98	3.07685	8.4377	5.46e-07	0.00021	0.0122135	Cell wall, membrane, envelope biogenesis	901.978	1005.63	1699.36	3056.21	10029.1	11424.2	28116.4
SIT (6)	Silicon transporter_6	fc_419_16	AUGUSTUS	ENOG2ECN1	S				Function unknown (hits to T. oceanica and Synechoccocus sp.			complement(33440..34384)	9.0596	3.39971	10.554	0.000281	0.0118534	1	Cell wall, membrane, envelope biogenesis	0	11.8209	0	41.2238	17.2251	50.133	120.403
C1GALT1 (3)	glycoprotein-N-acetylgalactosamine 3-beta-galactosyltransferase activity_3	fc_133_8	AUGUSTUS	ENOG2XF16	G	K00731			Carbohydrate transport and metabolism		map00514(Other types of O-glycan biosynthesis), map00512(Mucin type O-glycan biosynthesis), map01100(Metabolic pathways)	18903..20363	13.7965	-3.06226	-8.35283	8.16e-07	0.000268	0.0182512	Cell wall, membrane, envelope biogenesis	51.4023	62.6239	44.1548	9.89158	1.39269	1.04603	170.511
CLPP (7)	Clp protease_7	fc_489_2	AUGUSTUS	ENOG2XB1N	O	K01358			Post-translational modification, protein turnover, and chaperones		map04112(Cell cycle)	953..1318	4.95739	7.85554	231.607	0.00167	0.0377935	1	Cell wall, membrane, envelope biogenesis	0	0	0	0	127.864	8.35108	136.216
TMPRS (22)	Belongs to the peptidase S1 family_22	fc_565_16	AUGUSTUS	ENOG2XE9Q	O	K01312,K09640	COG5640	O	Post-translational modification, protein turnover, and chaperones	Posttranslational modification, protein turnover, chaperones	map04974(Protein digestion and absorption)	complement(38059..38988)	26.8019	2.16994	4.50006	8.67e-05	0.00528	1	Cell wall, membrane, envelope biogenesis	40.3757	32.0307	49.8566	59.4549	190.344	200.48	572.542
DDX51/DBP6 (5)	Belongs to the DEAD box helicase family_5	fc_42_7	AUGUSTUS	ENOG2XAID	A	K14807	COG0513	L	RNA processing and modification	Replication, recombination and repair	n/a	complement(12554..14524)	20.0337	2.41242	5.32367	1.01e-05	0.00129	0.225841	Replication, recombination and repair	17.2191	25.0991	29.4055	52.5999	109.426	151.196	384.947
rnhB (1)	Endonuclease that specifically degrades the RNA of RNA- DNA hybrids_1	fc_29_7	AUGUSTUS	ENOG1RA65	L	K03470	COG0164	L	Replication, recombination and repair	Replication, recombinatio and repair	map03030(DNA replication)	complement(10314..10673)	22.4503	3.13557	8.78824	0.00111	0.0293944	1	Replication, recombination and repair	0	0	47.5986	73.3052	175.211	110.373	406.489
GAGI (1)	GAG-pre-integrase domain_1	fc_5_111	AUGUSTUS	ENOG3QH4V	L		COG2801	X	Replication, recombination and repair	Mobilome: prophages,transposons		269113..270567	2.43266	4.17786	18.0993	8.16e-05	0.00512	1	Replication, recombination and repair	1.98516	0	0.346381	8.205	11.1874	15.7551	37.4791
AQR	perineurial glial growth	fc_112_29	AUGUSTUS			K10691,K12874,K20478					map03040(Spliceosome)	72652..75775	6.84953	2.24522	4.74109	2.57e-05	0.00228	0.574343	Replication, recombination and repair	8.80905	9.29534	10.967	18.0233	55.0104	41.8215	143.927
NUCL (24)	nuclease activity_24	fc_255_24	AUGUSTUS	ENOG3QI3U	S				Function unknown			56770..58324	1.52773	4.71358	26.2379	0.000357	0.0139813	1	Replication, recombination and repair	1.03975	0.382966	0	1.80945	23.438	7.70175	34.3719
NUCL (6)	nuclease activity_6	fc_46_39	AUGUSTUS	ENOG3QI3U	S				Function unknown			complement(83191..84114)	49.0335	2.85373	7.22865	4.52e-07	0.000199	0.0101146	Replication, recombination and repair	39.0749	39.7227	57.8165	111.522	310.492	382.062	940.69
RAD5 (6)	pyrimidine dimer repair by nucleotide-excision repair_6	fc_151_39	AUGUSTUS			K15505	COG0141	E		Amino acid transport and metabolism	n/a	complement(97391..98685)	2.97152	3.22156	9.32797	0.0014	0.0339636	1	Replication, recombination and repair	2.88265	0	3.01787	8.15199	22.3372	18.3024	54.692
PINX1 (5)	glycine rich nucleic binding domain_5	fc_333_7	AUGUSTUS	ENOG2BNPX	S	K11135			Function unknown (hits to PT and TP)		n/a	complement(18509..19228)	96.438	2.4298	5.3882	3.77e-05	0.00291	0.842182	Replication, recombination and repair	122.356	82.7461	177.095	198.971	763.017	708.937	2053.12
PIF1 (19)	PIF1-like helicase_19	fc_320_2	AUGUSTUS	ENOG2XG4E	L		COG0507,COG2801	L,X	Replication, recombination and repair	(Replication, recombination and repair)(Mobilome:prophages, transposons)		2657..3172	46.6825	2.31843	4.98791	5.22e-05	0.00368	1	Replication, recombination and repair	76.9684	39.1738	71.3002	98.6332	264.197	396.87	947.143
PIF1 (28)	PIF1-like helicase_28	fc_558_9	AUGUSTUS	ENOG2XG4E	L		COG0507,COG2801	L,X	Replication, recombination and repair	(Replication, recombination and repair)(Mobilome:prophages, transposons)		complement(25116..27623)	10.8876	2.87459	7.33393	1.58e-06	0.000406	0.035407	Replication, recombination and repair	6.04632	5.93872	17.6837	24.3014	66.5257	87.1369	207.633
ERCC6L (128)	Reverse transcriptase (RNA-dependent DNA polymerase)_128	fc_31_31	AUGUSTUS	ENOG2XF4I	L		COG2801	X	Replication, recombination and repair	Mobilome: prophages, transposons		90615..94657	0.56162	4.46757	22.1245	0.00159	0.0365901	1	Replication, recombination and repair	0.182626	0.269064	0	0.47673	0.514596	7.73013	9.17315
ERCC6L (175)	Reverse transcriptase (RNA-dependent DNA polymerase)_175	fc_52_63	AUGUSTUS	ENOG2XF4I	L		COG2801	X	Replication, recombination and repair	Mobilome: prophages, transposons		complement(134277..139933)	1.17325	2.74162	6.68821	8.44e-05	0.00521	1	Replication, recombination and repair	1.38414	1.12159	0.869439	3.13141	8.97037	7.3234	22.8003
ERCC6L (181)	Reverse transcriptase (RNA-dependent DNA polymerase)_181	fc_59_19	AUGUSTUS	ENOG2XEDA	L		COG2801	X	Replication, recombination and repair	Mobilome: prophages, transposons		complement(54061..54513)	15.9752	2.05997	4.16977	0.0017	0.0382146	1	Replication, recombination and repair	31.881	19.9624	18.9133	41.6113	80.8495	124.824	318.041
ERCC6L (192)	Reverse transcriptase (RNA-dependent DNA polymerase)_192	fc_65_44	AUGUSTUS	ENOG2XEDA	L		COG2801	X	Replication, recombination and repair	Mobilome: prophages, transposons		122872..128156	2.18522	2.03519	4.09876	0.000511	0.0174475	1	Replication, recombination and repair	3.33728	4.40466	2.32922	5.68679	12.1464	16.4802	44.3845
ERCC6L (200)	Reverse transcriptase (RNA-dependent DNA polymerase)_200	fc_67_38	AUGUSTUS	ENOG37THH	L	K20093	COG2801	X	Replication, recombination and repair	Mobilome: prophages, transposons	n/a	complement(77379..81482)	0.4593	5.34241	40.572	0.00136	0.0335143	1	Replication, recombination and repair	0	0.15207	0	0.718502	3.49007	3.93202	8.29267
ERCC6L (22)	Reverse transcriptase (RNA-dependent DNA polymerase)_22	fc_4_79	AUGUSTUS	ENOG2XF4I	L		COG2801	X	Replication, recombination and repair	Mobilome: prophages, transposons		170256..174275	1.84551	3.61909	12.2872	0.000573	0.0192333	1	Replication, recombination and repair	0	2.43939	0	5.40267	2.33272	17.0827	27.2575
ERCC6L (240)	Reverse transcriptase (RNA-dependent DNA polymerase)_240	fc_90_11	AUGUSTUS	ENOG2XEDA	L		COG2801	X	Replication, recombination and repair	Mobilome: prophages, transposons		complement(22248..27387)	0.584894	4.99688	31.9309	0.000117	0.00646	1	Replication, recombination and repair	0	0.212733	0	2.1359	2.84803	3.36147	8.55813
ERCC6L (243)	Reverse transcriptase (RNA-dependent DNA polymerase)_243	fc_94_46	AUGUSTUS	ENOG2XEDA	L		COG2801	X	Replication, recombination and repair	Mobilome: prophages, transposons		113743..117438	1.9276	2.1386	4.40335	0.001	0.0274258	1	Replication, recombination and repair	2.34449	2.01492	3.81807	5.78009	15.4145	10.3372	39.7092
ERCC6L (289)	Reverse transcriptase (RNA-dependent DNA polymerase)_289	fc_117_15	AUGUSTUS	ENOG2XEDA	L		COG2801	X	Replication, recombination and repair	Mobilome: prophages, transposons		complement(35319..40391)	0.66836	3.02789	8.15614	0.00198	0.0422204	1	Replication, recombination and repair	0.56937	0	0.993466	1.73401	5.21413	4.21752	12.7285
ERCC6L (309)	Reverse transcriptase (RNA-dependent DNA polymerase)_309	fc_132_32	AUGUSTUS	ENOG2XF4I	L		COG2801	X	Replication, recombination and repair	Mobilome: prophages, transposons		complement(66735..68958)	0.905127	7.94254	246.004	0.00185	0.0404466	1	Replication, recombination and repair	0	0	0	0	26.0861	0	26.0861
ERCC6L (320)	Reverse transcriptase (RNA-dependent DNA polymerase)_320	fc_145_48	AUGUSTUS	ENOG2XF4I	L		COG2801	X	Replication, recombination and repair	Mobilome: prophages, transposons		104376..104948	14.2341	2.17335	4.51069	0.000584	0.0193852	1	Replication, recombination and repair	22.6839	14.8535	7.916	73.4697	35.5098	56.009	210.442
ERCC6L (345)	Reverse transcriptase (RNA-dependent DNA polymerase)_345	fc_158_38	AUGUSTUS	ENOG2XF4I	L		COG2801	X	Replication, recombination and repair	Mobilome: prophages, transposons		complement(96331..98715)	7.91356	2.00929	4.02585	0.00119	0.0309262	1	Replication, recombination and repair	6.43586	19.9122	12.5772	20.1603	59.8445	51.7588	170.689
ERCC6L (403)	Reverse transcriptase (RNA-dependent DNA polymerase)_403	fc_202_20	AUGUSTUS	ENOG2XEDA	L		COG2801	X	Replication, recombination and repair	Mobilome: prophages, transposons		45574..48483	4.70577	2.78489	6.89183	8.92e-07	0.000281	0.0199497	Replication, recombination and repair	5.21106	4.20433	3.8102	13.3871	35.6599	27.8341	90.1067
ERCC6L (412)	Reverse transcriptase (RNA-dependent DNA polymerase)_412	fc_205_20	AUGUSTUS	ENOG2XF4I	L		COG2801	X	Replication, recombination and repair	Mobilome: prophages, transposons		complement(37558..42933)	7.53681	2.72675	6.61961	8.94e-07	0.000281	0.0199915	Replication, recombination and repair	9.95433	6.00889	7.04402	18.406	53.3708	52.9605	147.745
ERCC6L (454)	Reverse transcriptase (RNA-dependent DNA polymerase)_454	fc_213_24	AUGUSTUS	ENOG2XEDA	L		COG2801	X	Replication, recombination and repair	Mobilome: prophages, transposons		49982..51902	2.12518	3.87568	14.679	0.00196	0.0418514	1	Replication, recombination and repair	1.43702	1.05859	0.501478	1.25041	10.123	25.8509	40.2214
ERCC6L (474)	Reverse transcriptase (RNA-dependent DNA polymerase)_474	fc_236_21	AUGUSTUS	ENOG2XEDA	L		COG2801	X	Replication, recombination and repair	Mobilome: prophages, transposons		complement(64842..68130)	1.13975	3.14903	8.87059	0.000486	0.0168932	1	Replication, recombination and repair	0.464226	0.854933	1.13401	2.62562	9.81057	7.3686	22.258
ERCC6L (538)	Reverse transcriptase (RNA-dependent DNA polymerase)_538	fc_309_24	AUGUSTUS	ENOG2XEDA	L		COG2801	X	Replication, recombination and repair	Mobilome: prophages, transposons		58905..61817	3.81733	2.38827	5.2353	0.000141	0.00732	1	Replication, recombination and repair	3.96624	5.11304	6.40146	6.90236	28.6383	30.9532	81.9745
ERCC6L (596)	Reverse transcriptase (RNA-dependent DNA polymerase)_596	fc_390_14	AUGUSTUS	ENOG2XF4I	L		COG2801	X	Replication, recombination and repair	Mobilome: prophages, transposons		complement(38499..42599)	1.29929	2.30414	4.93874	0.00128	0.0320964	1	Replication, recombination and repair	1.58472	1.03768	1.10604	5.97534	6.44996	4.84448	20.9982
ERCC6L (771)	Reverse transcriptase (RNA-dependent DNA polymerase)_771	fc_692_6	AUGUSTUS	ENOG2XEDA	L		COG2801	X	Replication, recombination and repair	Mobilome: prophages, transposons		complement(12229..18249)	13.1762	2.64285	6.24563	3.62e-06	0.00064	0.0809662	Replication, recombination and repair	11.9506	16.2673	15.775	28.0313	91.8714	101.993	265.889
ERCC6L (783)	Reverse transcriptase (RNA-dependent DNA polymerase)_783	fc_715_4	AUGUSTUS	ENOG2XEDA	L		COG2801	X	Replication, recombination and repair	Mobilome: prophages, transposons		4573..6057	5.76369	2.89512	7.43903	3.07e-05	0.00248	0.685917	Replication, recombination and repair	3.89012	2.14925	8.4846	19.0403	50.6966	24.6989	108.96
ERCC6L (832)	Reverse transcriptase (RNA-dependent DNA polymerase)_832	fc_850_8	AUGUSTUS	ENOG2XEDA	L		COG2801	X	Replication, recombination and repair	Mobilome: prophages, transposons		15984..16937	7.31357	2.88794	7.40215	0.000156	0.00783	1	Replication, recombination and repair	6.8123	3.90312	10.0374	10.538	44.7893	70.4852	146.565
