# Supplementary material for: Morphological, physiological, and transcriptional responses of the freshwater diatom Fragilaria crotonensis to elevated pH conditions
Source: Front Microbiol. 2022 Nov 25;13:1044464. doi: 10.3389/fmicb.2022.1044464 (PMC9732472; doi:10.3389/fmicb.2022.1044464)
Supplement: Supplementary file 3 [file Data_Sheet_2.XLSX]

## Sheet: Sheet2
Supplementary Dataset 2: pH morphology assay metadata from FlowCam Assay (Figure 2)

## Sheet: Data 2
	pH7.7											pH9.2
	Replicate 1		Replicate 2		Replicate 3		Replicate 4		Replicate 5			Replicate 1		Replicate 2		Replicate 3		Replicate 4		Replicate 5
FlowCam Metric	Mean	S.D.	Mean	S.D.	Mean	S.D.	Mean	S.D.	Mean	S.D.		Mean	S.D.	Mean	S.D.	Mean	S.D.	Mean	S.D.	Mean	S.D.
Area (filled)	749.703	558.964	990.098	714.461	987.921	670.834	1062.69	719.957	977.418	629.167		628.009	498.897	781.219	507.784	709.015	475.354	766.631	495.745	792.537	541.422
Avg Green	160.952	15.7428	161.498	14.4037	162.322	13.779	162.684	14.6797	163.108	14.1018		156.238	16.4962	157.513	15.597	155.513	17.0705	155.875	16.3472	157.299	16.5985
Biovolume (cylinder)	10673	8811.48	13968.3	11242.5	13841.6	10810.9	14771.4	11215.5	13906.3	9865.36		9139.39	7895.67	11584.9	8291.62	10426.2	7768.15	11256.6	8222.6	12677.2	9608.35
Length	59.8728	34.2594	75.7694	42.1018	77.4455	40.8458	81.693	43.1979	74.1422	37.2895		49.7115	29.4577	58.718	28.695	54.826	27.5269	57.6602	27.4862	54.9854	27.0574
Roughness	1.12423	0.0448172	1.11577	0.0360858	1.10992	0.034532	1.11281	0.0405383	1.11455	0.0370871		1.13814	0.0478063	1.12874	0.0354704	1.13249	0.0375764	1.13696	0.0468864	1.1394	0.0438159
Width	16.3574	5.63531	17.5362	5.73623	17.0672	5.6226	17.9331	6.5891	17.6612	5.82725		17.0987	6.29557	18.5917	5.48759	18.0996	5.53678	18.9124	5.88343	19.9378	6.40034
Sample size (i.e., # of filaments assessed)	1706		963		1607		1211		1407			1632		1121		1187		1200		1353
